# Supplementary material for: Plasma lipidomic patterns associated with disease activity in chronic inflammatory demyelinating polyradiculoneuropathy (LIPID-CIDP)
Source: J Lipid Res. 2025 Sep 17;66(11):100903. doi: 10.1016/j.jlr.2025.100903 (PMC12593536; doi:10.1016/j.jlr.2025.100903)
Supplement: eAppendix [file mmc2.xlsx]

## Sheet: eAppendix 1
-	class	Goettingen21-31	Goettingen21-32	Goettingen21-33	Goettingen21-34	Goettingen21-35	Goettingen21-36	Goettingen21-37	Goettingen21-38	Goettingen21-39	Goettingen21-40	Goettingen21-41	Goettingen21-42	Goettingen21-43	Goettingen21-44	Goettingen21-45	Goettingen21-46	Goettingen21-47	Goettingen21-48	Goettingen21-49	Goettingen21-50	Goettingen21-51	Goettingen21-52	Goettingen21-53	Goettingen21-54	Goettingen21-55	Goettingen21-56	Goettingen21-57	Goettingen21-58	Goettingen21-59	Goettingen21-60	Goettingen21-61	Goettingen21-62	Goettingen21-63	Goettingen21-64	Goettingen21-65	Goettingen21-66	Goettingen21-67	Goettingen21-68	Goettingen21-69	Goettingen21-70	Goettingen21-71	Goettingen21-72	Goettingen21-73	Goettingen21-74	Goettingen21-75	Goettingen21-76	Goettingen21-77	Goettingen21-78
Cohort		OND	OND	OND	OND	OND	OND	OND	OND	OND	OND	OND	OND	OND	OND	OND	OND	OND	OND	OND	OND	OND	OND	OND	OND	OND	OND	OND	OND	OND	OND	CIDP	CIDP	CIDP	CIDP	CIDP	CIDP	CIDP	CIDP	CIDP	CIDP	CIDP	CIDP	CIDP	CIDP	CIDP	CIDP	CIDP	CIDP
CE 12:0;0	CE	NA	NA	NA	NA	NA	NA	NA	NA	NA	NA	NA	0.0224076728684492	NA	NA	NA	NA	NA	NA	NA	0.0259337424298101	NA	NA	NA	NA	NA	NA	NA	NA	NA	NA	NA	NA	NA	NA	NA	NA	NA	NA	NA	NA	NA	NA	NA	NA	NA	NA	NA	NA
CE 14:0;0	CE	0.187709280078766	0.165223294463161	0.284719539360927	0.208359588570624	0.235942445183599	0.202433078574172	0.422549780071566	0.234924985546933	0.190334065026163	0.169528019791486	0.304763404710334	0.319697009772051	0.142614338998206	0.192875500823203	0.27593063668593	0.0965320649651962	0.204051292555138	0.276920788177598	0.127319400499457	0.381078340317735	0.242254069905262	0.177139166469317	0.352788180111268	0.156531008587324	0.169364040231847	0.329594958413266	0.237293808895957	0.294574088181287	0.175097088956081	0.179926409463562	0.184362665559171	0.243197223046377	0.22108137505092	0.149626619445681	0.224810060434521	0.248471113556144	0.200468646061869	0.174124111631831	0.174551072078787	0.285349984878295	0.318157078723916	0.219948425209109	0.228631832502272	0.217258646443743	0.185104887160501	0.165382410727141	0.234429947609684	0.234104270609031
CE 14:1;0	CE	NA	NA	0.0312697014454557	NA	NA	NA	0.0395996194337407	0.0298061822439841	NA	NA	0.0382484178452039	0.024524357161171	NA	NA	NA	NA	NA	NA	NA	NA	NA	NA	0.0376624715664173	NA	NA	0.0431372249762294	NA	0.0301858476591243	0.0270880800460034	0.0188999725169622	NA	NA	NA	NA	NA	NA	NA	NA	NA	NA	0.0315905314251538	NA	NA	NA	NA	NA	NA	NA
CE 15:0;0	CE	0.0858313841744858	0.0632397609800369	0.0812380636637927	0.0610426945459249	0.0868048250720424	0.0709743564461982	0.106366795357331	0.0613882392477771	0.0492974913084457	0.064414297235174	0.0717235871840645	0.0811094657130084	0.0649165136391825	0.0736018794586619	0.103416032003532	0.0452481489289952	0.0595959624064431	0.0723270412671395	0.063439914009381	0.103926368554642	0.0968133143710093	0.0618071415483214	0.0740064382477798	0.0550253729399382	0.0696974637253429	0.119629996170411	0.0866423283319025	0.125045029320148	0.168276095735797	0.0546480590474975	0.0766084571863141	0.087069041958315	0.0884541718952658	0.107356378681094	0.0686802331526485	0.0753249663931033	0.0541512987066649	0.0723570324995202	NA	0.08923574990302	0.093407460073448	0.0768783978795282	0.083067815989823	0.0561655721325362	0.069061299383105	0.0787288637031905	0.0851030536822351	0.0867760626941567
CE 16:0;0	CE	2.63795573330045	2.77829918546672	2.91654744581007	2.65331369360705	3.1287165586392	3.13258886377958	3.21167597910527	3.11735080441491	2.53686539885028	2.79351974628912	3.13700325287454	2.6225956704782	3.26128855267643	3.18369774424698	3.18923486636457	3.1330210765785	2.82773105110808	3.2614421999177	2.8348889929782	3.44552208004164	3.02472445980737	2.51497431261332	3.45418036345504	3.11528274950317	2.85255570446203	2.88268815604415	2.90548360423326	3.53585576625217	1.97055887530835	2.7285055869422	2.91362396918074	3.28584520905139	3.08655534214969	2.34364394981183	3.16425437672058	2.7446158601272	2.33326185875014	2.8592542789575	2.89924412538411	2.90632752801753	3.1712092762913	3.39358621699344	3.13321339625261	2.90203070889756	3.10863498632772	2.53346702131336	2.96315367503509	3.09876090842149
CE 16:1;0	CE	1.03570090818674	0.789179285614029	2.65954830016437	1.00817600817311	1.31111890226829	1.59177241094618	1.81216564737178	2.08982648862237	1.39195973503714	1.27610574046387	3.68501241888353	1.46619068972318	0.957406097614582	0.998769506220892	0.823029464209916	1.12186748700283	1.5134476462179	2.02320082738448	1.0125856299394	1.34847175934967	1.14217070498974	1.26150184274226	2.79156360977016	1.15440904581096	0.992058596838496	1.13796863155113	1.50206970678447	1.46687555161321	0.510048196387002	1.34427885865536	0.722116779354585	1.6276155743212	1.1999023942555	0.542149264418377	1.1345118610706	0.896825431624031	1.2051485992049	1.04981692397744	1.66713046345724	1.25052393055181	1.56029863331286	0.963015683684195	1.03197924333241	1.19037665052942	0.874378011980847	0.815039540165826	1.82214085327272	1.21258998329538
CE 16:2;0	CE	NA	NA	NA	NA	NA	NA	NA	NA	NA	NA	NA	NA	NA	NA	NA	NA	NA	NA	NA	NA	NA	NA	0.0324870270447413	NA	NA	NA	NA	NA	NA	NA	NA	NA	NA	NA	NA	NA	NA	NA	NA	NA	NA	NA	NA	NA	NA	NA	NA	NA
CE 17:0;0	CE	0.0575794913827151	0.0624711031660196	0.0502701704331732	0.0600284602544866	0.0727727019989291	0.0847850245349017	0.0756425978483609	0.0582677783856819	0.0363243488005724	0.0699968728784075	0.0562504124166326	0.0528474938868117	0.0642828077813915	0.0882744165228202	0.11551984991092	0.0561794072297264	0.0489080580343729	0.0512182446322241	0.0567273338864795	0.0734493919736617	0.0690359374884148	0.0529792135137095	0.0527774347932939	0.0398151160001759	0.068208888453659	0.11158660922292	0.0746305487197391	0.0941807296411875	0.0771136240075207	0.0574482524144685	0.0731425007299702	0.0841372861246779	0.0743952020314591	0.079992008755833	0.0660829408552446	0.0839859015853756	0.0350343415242269	0.0674247440930677	0.0358310659473574	0.067793796145887	0.0937660784901088	0.0857216389443546	0.0774913190349557	0.0521588093970677	0.0708241473383723	0.0524086716561263	0.0783258369932987	0.0653847112524323
CE 17:1;0	CE	0.093789283299253	0.0758076304551562	0.165222656991762	0.112739774600638	0.16706302602691	0.142266233669043	0.134954117733468	0.135477982596568	0.078566469288896	0.1362267854579	0.182479540996562	0.108460989234138	0.0872112983645705	0.114815866463393	0.112216784729562	0.0882261740994158	0.0933063934155524	0.11380093450203	0.0969429358903556	0.120751991849818	0.139029198858632	0.0835209343075365	0.130352292594386	0.0859128808250489	0.105607924687401	0.128543292709861	0.10966253589777	0.149594365517656	0.0663408160241431	0.090266209193632	0.0778604089298926	0.129150831586082	0.125734758598194	0.0654683805253384	0.0900866755085022	0.0964271609631255	0.106071983844871	0.0925746723596733	0.0723489546933294	0.126890412350688	0.146935165744293	0.113416396897136	0.112938588130949	0.0913701108568088	0.0826585722541944	0.0626900281790571	0.151671771307536	0.133882962137929
CE 18:0;0	CE	0.175407882906936	0.168958987847585	0.10601227197948	0.193692095044792	0.1714216695878	0.187391723010956	0.188035151490841	0.140026807443348	0.113494297056733	0.148774347423693	0.104052263941208	0.146134341009551	0.110408644246315	0.271819613972315	0.173948815034703	0.195151056400306	0.0944248813012743	0.160526866876836	0.176840306835014	0.146739734918288	0.156633297226195	0.121193043196252	0.123498866971238	0.106718417169068	0.141193788482629	0.194361707345151	0.138006258055413	0.18549738787223	0.175058894204215	0.136623459337768	0.194362205036731	0.288157652965028	0.18103799700094	0.180829543453059	0.173006962765006	0.206084027057418	0.151518233124614	0.195772790467719	0.12815584851516	0.158811988976192	0.248763712554946	0.213089841510734	0.15529825780672	0.197759744982137	0.255016857577613	0.174225843823661	0.20981928062725	0.152853955690668
CE 18:1;0	CE	6.16527598062899	6.42850615388991	7.42144266048066	5.85408697866474	7.65625243233745	8.69750002817849	6.4829155936542	8.05727005352361	7.11520642866646	7.64469024338781	8.35048147668573	5.89454120011923	7.05702594153053	7.9887231836065	7.06877973801873	6.93983685545333	6.42835802086151	6.81753565432457	7.42028358191476	7.29860647060532	6.73314880423443	7.04092465895371	7.70766843150054	7.78451680542113	7.82845631516772	7.15252996188871	6.01202325028092	8.18490569801086	4.54993182255469	4.92819412429788	5.71845781541105	9.17219072846043	6.67234565607766	4.29948260283423	6.80417884094306	6.41180432631102	5.54879521960682	6.75960878402603	6.66800829074858	7.97548352913377	6.89227849944541	7.77080986859063	6.73063615304259	6.71838435500813	6.52062534207467	5.12703059653693	7.78246361701526	6.78247705275359
CE 18:2;0	CE	18.7993767267885	28.5491036370159	17.0340532673654	13.5277266555069	21.1553679520032	24.2152758602036	21.8641764541104	16.8214180711967	16.6399618139997	20.8332086292462	16.8230544432648	23.8651680978646	24.5959066565826	24.7381653604198	26.3170263713832	21.4652088417605	19.1036243516419	20.7576806361045	27.8378517707523	26.8753674437341	27.0451616067837	24.7031770082048	19.1740235820705	22.8947579393591	23.4680873318634	24.6647958482968	22.4702677491955	24.4074095595484	16.9623530362046	17.9279484400496	25.6023045990811	21.6921073120071	24.9571364677932	19.0121511616969	24.9534914740667	21.8590514425245	15.2287849743626	22.2544312607813	19.1601868204449	24.3375416989251	23.2187202677986	22.3896510640569	22.7850572537461	16.7433506067538	23.1522814296643	16.0402129632123	23.9774635233503	19.6422554021055
CE 18:3;0	CE	0.663561667480622	0.806492692533443	1.17586851498769	0.623704485320109	0.877329169900849	0.828656813132031	1.0182137695659	1.16198033013019	0.910094665657681	0.91740855044669	1.21599413443909	2.02946045693192	0.852546666747039	0.799164025777781	0.541457718327598	0.59619379676269	0.968551621871514	1.01850884484435	0.836526905647446	1.54426415627831	0.688090299429861	0.569908998287407	1.48561385892864	1.09439982694039	0.760666748621147	0.94135875045002	0.720065756687617	1.04240389356346	0.389702997605783	0.738161171982743	0.643364689355068	0.963078983991348	1.13099594459518	0.983193775359907	0.975060344927291	0.80871263404214	0.844140114373995	0.855449087966078	1.01803853515432	1.16127761458923	0.859755580238445	0.869279665906177	0.899807021873531	0.878281415302068	0.838806911916932	0.619119498295822	0.921532819323896	0.80785770351462
CE 19:0;0	CE	NA	NA	NA	NA	NA	NA	NA	NA	NA	NA	NA	NA	NA	NA	NA	NA	NA	NA	NA	NA	NA	NA	NA	NA	NA	NA	NA	NA	0.0609228864439313	NA	NA	NA	NA	0.0775466952137926	NA	NA	NA	NA	NA	NA	NA	NA	NA	NA	NA	0.048756850892042	NA	NA
CE 19:1;0	CE	NA	NA	NA	NA	0.0214340599597208	0.0312663211154658	NA	NA	NA	0.028855382524569	NA	NA	NA	0.0316492651918808	NA	NA	NA	NA	NA	NA	NA	0.0327242673916799	0.0426410513348187	NA	NA	NA	NA	0.0271065711948233	NA	NA	NA	0.0372695173311511	NA	NA	0.0388215725851574	0.0353283179289031	NA	NA	NA	0.0371042461400972	0.0306025428161037	0.0241733232373291	NA	NA	0.0537934740953812	NA	NA	NA
CE 19:2;0	CE	0.0395419878647983	NA	NA	NA	0.0411448966330749	0.0582701945583046	NA	0.0590079459575528	0.0419548209942466	0.0898930535088121	0.0411515419880289	0.048465544413642	NA	0.0656941973078709	0.0591593321878069	0.0347012352322877	0.0607698372042891	0.0477296201636008	0.0541863078969303	0.0551746473468664	0.0434603455632557	0.101364353739896	0.11687907900513	0.0583763027642451	NA	0.0763228268740166	0.0431047768063187	0.0668037433737976	0.050981808362716	0.0307216492567087	0.0613550435797428	0.0639612322221397	0.0366282391995296	0.060760006823253	0.105475562002316	0.0938021591450083	0.0340111864665176	0.0461272396516341	0.0664628297089938	0.120661946921199	0.0528715816228516	0.0549521864332936	NA	0.0389980628480603	0.0598336443709768	NA	0.0503494867426504	0.0511943491842676
CE 19:3;0	CE	NA	NA	NA	NA	NA	NA	NA	NA	NA	0.0504500198591774	NA	NA	0.0482429726025676	0.0415042128610394	NA	NA	0.0500599597875512	NA	NA	0.0336848717153036	0.0310868657078465	0.0409646308514332	0.0478854411897996	NA	NA	0.0417265974482931	NA	NA	NA	0.0273394378587778	NA	0.0318228587415312	NA	0.0244726809852542	0.0411727225892046	NA	NA	0.0339183923001555	0.0465027084417114	0.0531249482414212	NA	0.0279167809093022	NA	0.036045435402464	0.0490435457388815	NA	0.0317193065015284	0.05442023663588
CE 20:1;0	CE	NA	NA	NA	NA	NA	NA	NA	NA	NA	NA	NA	NA	NA	NA	0.032169555644057	NA	NA	NA	NA	NA	0.0296767130222659	NA	0.0355299287071731	NA	NA	0.0337071891955538	NA	NA	NA	NA	NA	0.0344544318033256	NA	NA	NA	NA	NA	NA	NA	0.03000157187129	NA	NA	NA	NA	NA	NA	NA	NA
CE 20:2;0	CE	NA	0.0552014617419177	NA	NA	0.0364128608641082	0.0491481298694412	NA	0.0313810959734215	NA	0.0673092777140483	0.0306725029937313	0.0420770311104149	0.0546414477775706	0.0439541330818019	0.0683068533515141	0.0312422047753876	0.0317730911834247	0.0291505998150088	0.047233093839872	0.0433434162535707	0.046105277138282	0.0573555730898794	0.0773583071484541	0.0417966305252473	0.0499592451947353	0.0605985033308435	0.0327038185279324	0.0406895752218112	0.0311382747205124	0.0215089463151791	0.0512466152173387	0.0529505689531446	0.0379760896178319	0.0443167612336931	0.0557415944919818	0.0418708563227872	NA	NA	0.0347825023148341	0.0613988794554704	0.0483063893234831	0.0436133225423898	0.0435990542986946	0.0237832868132126	0.0334930075492005	NA	0.0494332663300569	NA
CE 20:3;0	CE	0.326617262934342	0.304482684781515	0.533544094849691	0.468572299560983	0.543668592824707	0.51810438580282	0.533958142431923	0.375850178188507	0.314954068821376	0.473612706329962	0.56937404759572	0.369555588963488	0.252470727420153	0.54464338853574	0.316070765538819	0.411327031182229	0.379691932044708	0.479759261602727	0.595826319295554	0.298699743242607	0.289880796927509	0.191307527224971	0.658958677046598	0.25810009698659	0.326975132706023	0.246046001938365	0.385660945670475	0.393121737793461	0.19034259110742	0.490326944740429	0.349756551270958	0.453745879823048	0.385038530509257	0.228721737493214	0.395776101784375	0.353372427690366	0.367001508546195	0.48373858606056	0.478306632895544	0.481108404234104	0.412127155073247	0.426520322904859	0.477363951975697	0.388126343464315	0.559144262024937	0.294955873180081	0.529548309218518	0.472556462175225
CE 20:4;0	CE	2.94811663838341	3.51297188644825	3.8546330439941	4.03649196174083	3.32177148150671	3.43893464583054	3.93512744603282	4.3303419712832	3.38953188425156	4.07268070840972	4.27360354946763	2.20340829946267	3.47256365898589	4.09482656856937	3.07837541493087	5.06579477011162	3.75065085406756	4.11169507116432	2.84094200530119	4.89250341362939	2.69240381501409	1.35128909600267	3.57847079581571	5.40033174436895	3.73303123543229	2.1393048560193	3.14328650597808	5.12994837849576	2.3673879533615	4.99008679688881	4.53662359091166	3.62127577824903	3.9004534733227	3.12521003846626	3.96593550502138	3.72253115942774	2.48126881645847	4.05255171198381	3.40806615108827	4.12219055828395	2.70188523738859	4.10572311262248	4.1027257861773	4.42930196389208	4.24527031010273	3.84495306014843	3.51812972429035	4.61547223379229
CE 20:5;0	CE	0.301530100191839	0.781036270145636	0.641861126075555	0.330118633904777	0.655391392235276	0.440753684986097	0.502669528317163	0.760130401904661	0.811839713486473	0.432748394811856	0.581029035292858	0.989757688124122	1.14735313372101	0.639856126197229	1.11719841211038	0.260581859223864	0.765143761145501	0.704415763714173	0.261847237432664	0.949566177500119	0.292733693144882	0.208697241363752	0.46764934078882	0.629075836512621	0.430291842038189	0.450936307040666	0.419510339992409	0.650614190379508	0.205634096010843	0.385204558336005	0.365601741667341	0.452021274201245	1.10554627286322	0.690608199641443	1.06098447347471	0.52374208846051	0.345189279847204	0.599600181915975	0.745843184307068	0.548987114955482	0.458771452111956	0.590714560860619	0.878576731876116	1.2123458833888	0.394559954891833	0.447598008979149	0.466182581494324	1.33976475140017
CE 21:0;0	CE	NA	NA	NA	NA	NA	NA	NA	NA	NA	NA	NA	NA	NA	NA	NA	NA	NA	NA	NA	NA	NA	NA	NA	NA	NA	NA	NA	NA	0.129709060294044	NA	NA	NA	NA	0.135752203222055	NA	NA	NA	NA	NA	NA	NA	NA	NA	NA	NA	0.0755159230575542	NA	NA
CE 21:2;0	CE	NA	NA	NA	NA	NA	NA	NA	NA	NA	NA	NA	NA	NA	NA	NA	NA	NA	NA	NA	0.0281253175820285	NA	NA	NA	NA	NA	NA	NA	NA	NA	NA	NA	NA	NA	NA	NA	NA	NA	NA	NA	NA	NA	NA	NA	NA	0.0331567879200145	NA	NA	NA
CE 21:3;0	CE	NA	NA	NA	NA	NA	NA	NA	NA	NA	NA	NA	NA	NA	NA	NA	NA	NA	NA	NA	0.0308702590617275	0.0313173972519618	NA	NA	NA	NA	NA	NA	NA	NA	NA	NA	NA	NA	NA	0.027675106546707	NA	NA	NA	NA	NA	NA	NA	NA	NA	NA	NA	NA	NA
CE 22:0;0	CE	NA	NA	NA	NA	0.0247469113698956	NA	NA	NA	NA	NA	NA	NA	NA	NA	NA	NA	NA	NA	NA	0.0288644131514097	NA	NA	NA	NA	0.037808460707731	NA	NA	NA	0.0751858833930568	NA	NA	NA	0.023799891398894	0.0902228619680067	NA	NA	NA	NA	NA	NA	NA	NA	NA	NA	NA	0.0492453008978877	NA	NA
CE 22:1;0	CE	0.0454839584321924	0.0493012431098614	0.0465259419311531	0.0363848795701395	0.0272894385921629	0.0351001717312403	0.047518026189491	0.0563657682960982	0.058018582292679	0.0570011780994978	0.0487236172393204	0.0246596497188564	0.0419898660580726	0.0332763009913905	0.0607590204780434	0.0635076084057588	0.054887245387688	0.0374993553189042	0.0419222945231143	0.0255910806266276	0.0354291559510404	0.0398484087009698	0.0353285067545382	0.0449083477394393	0.0416132548777668	0.0431355588357871	0.0360918722256866	0.0319673631146494	0.0334211272250112	0.0348406089919971	0.0297285676653216	0.0266361741140738	0.0356415463491432	0.029385120230348	0.025914143892928	NA	0.0279799527314779	0.037216338433879	0.0357824662946788	0.0273267013052633	0.0378497745521685	NA	0.0418790810524154	0.0339592568972755	0.0423685108570684	0.0329908287462477	0.0280327036266338	0.043675611703195
CE 22:2;0	CE	NA	0.0531788494699406	NA	NA	NA	NA	NA	NA	0.0533772299106634	NA	NA	NA	NA	NA	0.13324436089693	0.094613406354276	0.061792034017361	NA	NA	NA	NA	NA	NA	NA	NA	NA	0.0261040020931318	NA	NA	0.0216780560597978	NA	NA	NA	NA	NA	NA	NA	NA	NA	NA	NA	NA	NA	NA	NA	NA	NA	NA
CE 22:5;0	CE	NA	0.0423308067885137	NA	NA	0.0358938225579128	0.0347363546858706	0.0330673921804659	0.0412744676927075	NA	0.0351139996515581	0.0388298885475881	NA	0.0420976422164855	0.0308587087307166	0.0335161709919392	0.0394359790309133	NA	0.0415439896903925	0.0333090399523249	0.0450921912663632	NA	NA	0.0508946348785623	0.035459449563249	NA	NA	0.0294224947276241	0.0557698777292401	NA	0.0257200725184973	0.0346017030731725	0.0416430705580514	NA	0.0325567203159578	0.0405449717136679	0.0430012593783588	NA	0.0389509670951508	0.0347004060045886	0.0459961747851154	0.034737123191154	0.0399488916554882	NA	NA	0.0441934679456166	NA	0.0342665951959997	0.0329475629841948
CE 22:6;0	CE	0.167333202110304	0.297759541456645	0.292966044956152	0.280288734592801	0.318041590657465	0.236100484782656	0.315553327389265	0.361488402928472	0.338397762749648	0.305998733581455	0.335235279970479	0.174942160158947	0.457803370754899	0.340104965508256	0.60487923343153	0.272060162774509	0.304086209402054	0.374128470762611	0.260018236898073	0.614842958452618	0.271083589024859	0.278409941896539	0.243413303836944	0.36449239266792	0.312629541746536	0.121185350622831	0.330504190054329	0.242669090638315	0.159040366205154	0.353661731062599	0.370717637898765	0.246579094149608	0.36743791044962	0.270898139999762	0.594701786183349	0.173104224491289	0.191786313967431	0.29565054416553	0.218103411821818	0.23154410801246	0.343193752344619	0.525824578814791	0.358502953521415	0.318266235485427	0.26326552848455	0.228894733117765	0.336811565647341	0.417565690180066
CE 23:0;0	CE	NA	NA	NA	NA	NA	NA	NA	NA	NA	NA	NA	NA	NA	NA	NA	NA	NA	NA	NA	NA	NA	NA	NA	NA	NA	NA	NA	NA	0.0462268917580688	NA	NA	NA	NA	0.0507218640109557	NA	NA	NA	NA	NA	NA	NA	NA	NA	NA	NA	NA	NA	NA
CE 23:2;0	CE	NA	NA	NA	NA	0.0341875705339495	0.0341518487016789	NA	0.0335749507720691	NA	NA	NA	0.0333898441502436	0.0473460571325162	0.0440602040343571	0.0433388102787331	0.0536424008026999	NA	NA	0.0649986068785134	0.0411103692899879	0.0441916048243814	0.0490226010707893	0.0338548612138971	0.0383691771735257	0.0378933730572595	0.044717937509107	0.0365357837598853	0.0401086051219055	NA	0.0281918879886525	0.0410405331683655	0.0293840756968166	0.0509663626847379	NA	0.0273675789760788	NA	NA	NA	NA	NA	0.0413971437097897	NA	0.0485909174523186	NA	0.0394174448406336	NA	0.0306897847899399	NA
CE 24:0;0	CE	NA	NA	NA	NA	NA	NA	NA	NA	NA	NA	NA	NA	NA	NA	NA	NA	NA	NA	NA	NA	NA	NA	NA	NA	NA	NA	NA	NA	0.0323983915405742	NA	NA	NA	NA	NA	NA	NA	NA	NA	NA	NA	NA	NA	NA	NA	NA	NA	NA	NA
CE 24:1;0	CE	0.0452015842500924	0.0387166455922133	0.0450794414600107	0.0410051282669164	0.037035929723785	0.0526154647193024	0.0484485803435299	0.0650799541733529	0.0369771215782356	0.0451438787665391	NA	0.0274525504843828	NA	0.0598427710905422	NA	0.0642728289793832	0.0331166069862452	NA	0.0560590178974816	0.0495075452042909	0.0434867507642905	NA	0.0557945873910961	0.0484756923035389	0.0459850316135579	NA	0.0344584483933508	0.0424338480071785	0.0427031645729505	0.0386456720346741	NA	0.0468071473065647	0.0416222107806294	0.0255245292382643	0.0322201238187807	0.024327386581923	0.0306761875800626	NA	0.0182763499394908	0.0346220882568978	NA	0.0263582038162932	NA	NA	0.0365138214814462	0.0385509388601802	NA	0.033452797539843
CE 24:2;0	CE	NA	0.108295838246402	NA	NA	0.0840557961074612	0.0953901513036723	NA	NA	0.0606183623133139	0.0864671816641995	NA	0.085855863739589	0.116572178435469	NA	NA	0.132840131047981	NA	NA	NA	0.124193956342293	0.117132936320346	NA	NA	NA	0.108291220430291	NA	NA	NA	NA	0.0774005942291515	NA	0.0855576003744254	NA	NA	NA	NA	NA	NA	NA	NA	0.101389146307868	NA	NA	0.05058903306418	NA	NA	NA	0.0730343625152713
Cer 32:0;2	Cer	NA	NA	NA	NA	NA	NA	NA	NA	NA	NA	NA	NA	NA	NA	NA	NA	NA	NA	NA	NA	NA	NA	NA	NA	NA	NA	NA	NA	NA	NA	NA	NA	NA	NA	NA	NA	NA	NA	NA	NA	NA	NA	NA	NA	NA	NA	NA	NA
Cer 32:1;2	Cer	NA	NA	NA	NA	NA	NA	NA	NA	NA	NA	NA	NA	NA	NA	NA	NA	NA	NA	NA	NA	NA	NA	NA	NA	NA	NA	NA	NA	NA	NA	NA	NA	NA	NA	NA	NA	NA	NA	NA	NA	NA	NA	NA	NA	NA	NA	NA	NA
Cer 34:0;2	Cer	NA	NA	NA	NA	NA	NA	NA	NA	NA	NA	NA	0.0012269387701002	NA	NA	NA	NA	NA	NA	NA	NA	NA	NA	NA	NA	NA	NA	NA	NA	NA	NA	NA	NA	NA	NA	NA	NA	NA	NA	NA	NA	NA	NA	NA	NA	NA	NA	NA	NA
Cer 34:1;3	Cer	NA	NA	NA	NA	NA	NA	NA	NA	NA	NA	NA	NA	NA	NA	NA	NA	NA	NA	NA	NA	NA	NA	NA	NA	NA	NA	NA	NA	NA	NA	NA	NA	NA	NA	NA	NA	NA	NA	NA	NA	NA	NA	NA	NA	NA	NA	NA	NA
Cer 36:0;2	Cer	NA	NA	0.00148308550250575	0.00176022548111398	NA	NA	NA	NA	NA	NA	NA	0.00274821751708696	NA	NA	NA	NA	NA	NA	NA	NA	NA	NA	NA	NA	NA	NA	NA	NA	NA	NA	NA	0.00133229772427249	NA	NA	NA	NA	NA	NA	NA	NA	NA	NA	NA	NA	NA	NA	NA	NA
Cer 36:1;3	Cer	NA	NA	NA	NA	NA	NA	NA	NA	NA	NA	NA	NA	NA	NA	NA	NA	NA	NA	NA	NA	NA	NA	NA	NA	NA	NA	NA	NA	NA	NA	NA	NA	NA	NA	NA	NA	NA	NA	NA	NA	NA	NA	NA	NA	NA	NA	NA	NA
Cer 36:2;4	Cer	NA	NA	0.00325253193898587	NA	NA	NA	NA	NA	NA	NA	NA	NA	NA	NA	NA	NA	NA	NA	NA	NA	NA	NA	NA	NA	0.00584266739859612	NA	NA	NA	NA	NA	NA	0.00259818816164935	0.00163297153528537	0.00185249271751896	NA	NA	NA	NA	NA	0.00170045385035349	NA	NA	NA	NA	NA	NA	NA	NA
Cer 38:0;2	Cer	NA	NA	NA	NA	NA	NA	NA	NA	NA	NA	NA	0.00226841417869196	NA	NA	NA	NA	NA	NA	NA	NA	NA	NA	NA	NA	NA	NA	NA	NA	NA	NA	NA	NA	NA	NA	NA	NA	NA	NA	NA	NA	NA	NA	NA	NA	NA	NA	NA	NA
Cer 38:1;2	Cer	NA	NA	NA	NA	NA	NA	NA	NA	0.00261650527005774	0.00373805508996481	0.00310149385977756	0.00315437349946225	0.00438170444968837	NA	0.00319868079314238	NA	NA	NA	0.00418412684138385	NA	NA	NA	0.00288406832988601	NA	NA	NA	NA	NA	NA	NA	NA	0.00278683781234744	0.00268396353857032	NA	NA	NA	NA	NA	NA	NA	0.00295914416339005	NA	NA	NA	NA	NA	NA	NA
Cer 40:0;2	Cer	NA	0.00245403140557437	0.00209423979614276	0.00180440121307354	0.00169239303447522	NA	0.00243393058257759	NA	0.00207659969164685	NA	0.00135084524036806	0.00190725725087269	NA	0.00172195764287622	0.0012680502027063	0.00148466083296388	NA	0.00277403577293517	NA	0.00129997277026479	0.00102670972792615	NA	0.00154188270356782	0.00129856541303637	0.00140662898963147	0.00162354502726019	NA	NA	0.000827061344941014	0.00107217299156252	NA	0.00176183970498392	0.000973847172499986	0.0014445949507488	0.00146031063611859	0.00102303263126243	0.000920574459730836	0.00133642402946225	0.00145742660011673	0.0014643937545916	NA	0.00108637827280855	NA	0.00114490473216824	0.00110128256664672	0.00158429760384983	0.00199059189834603	NA
Cer 40:0;3	Cer	NA	NA	NA	NA	NA	NA	NA	NA	NA	NA	NA	NA	NA	NA	NA	NA	NA	NA	NA	NA	NA	NA	NA	NA	NA	NA	NA	NA	NA	NA	NA	NA	NA	NA	NA	NA	NA	NA	NA	NA	NA	NA	NA	NA	NA	NA	NA	NA
Cer 40:1;2	Cer	0.0114073321714502	0.0109177669600818	0.0105152301719105	0.0115718440858846	0.0137898624570182	0.0117906464802872	0.0119355748562321	0.00776456000390524	0.00946359316495208	0.0117470377162413	0.00956284780388924	0.0145995636035293	0.00837367449033621	0.0110486347432019	0.011654509822225	0.0119547010418662	0.010905485173081	0.00963033391997152	0.0118042354869807	0.0104647423027995	0.0136028740721253	0.00979546689100556	0.0106429356093451	0.00745449096285179	0.0109299339005454	0.0101468550971797	0.0092043808177945	0.00941780772992888	0.00730516139773484	0.00654416905096821	0.00790439836897506	0.0129207296114367	0.0102441125621719	0.00904340287949232	0.0107035188604688	0.0104284355818963	0.0134858845895351	0.0117879527059168	0.00993623125366725	0.0119154129922137	0.0106694499608656	0.00750898100801799	0.0111228303494965	0.0103079077192437	0.00948336293620273	0.00794428337733226	0.0119789592185367	0.00986561786568616
Cer 40:1;3	Cer	NA	NA	NA	NA	NA	NA	NA	NA	NA	NA	NA	NA	NA	NA	NA	NA	NA	NA	NA	NA	NA	NA	NA	NA	NA	NA	NA	NA	NA	NA	NA	NA	NA	NA	NA	NA	NA	NA	NA	NA	NA	NA	NA	NA	NA	NA	NA	NA
Cer 40:2;2	Cer	0.00332144019564754	0.00231749340503261	NA	0.00260063122986838	0.00263976278085561	0.00279661785495654	0.00241568009371473	0.00184932585203297	0.00273254869524324	0.00363907527900016	0.00268533349937661	0.002830290435901	0.00253471958012229	0.00237626549816262	0.0026286610979259	0.00244952340446163	0.00242943552939748	0.00205066151522602	0.00340473964083857	0.00192099861809676	0.00269463304226088	NA	0.0024945360838965	0.0017490849790045	0.00291654265850868	0.00196389303368314	0.00290452056543228	0.00264578862799684	0.00169597311187323	0.00118767163546776	0.00152845342844487	0.00206565203851416	0.00251859167106078	0.00193432504927437	0.00297733290426848	0.00266010016781511	0.00331111224912955	0.00284378416125776	0.00164199250766591	0.00263244599788597	0.00245468879450483	0.00130330177472921	0.00166259378110816	0.00203577261362029	0.00164224882472348	0.00151279767926731	0.00212569744877575	0.00192578071687139
Cer 42:0;2	Cer	NA	0.00426368143801452	0.00288881021248414	0.00281144580687315	0.0020771967367545	NA	0.00365385861180526	NA	0.00218564595338049	0.00162664086677401	0.0014669202588871	0.00196355359515454	NA	0.00213584065826325	0.00195027374876938	0.00161778679597932	0.00209217059751398	0.00355859671462867	0.00183352030842342	0.00108811795451841	0.00162098193725984	NA	0.00173838312259898	0.00181138000435705	0.00255892816267044	0.00168411516074545	0.00149540193288191	NA	0.000932320207819385	0.00191853181243612	NA	0.00280213263379484	0.00139730950878292	0.00265842735800358	0.00160926511729805	0.00115291616140333	0.00156254334664131	0.00223677438333519	0.00284142715610052	0.00177021191750049	0.00142676177706168	0.00179376957096829	0.00190845287388411	0.00153124054511073	0.00205408357009863	0.00171108277213624	0.00266088746081755	NA
Cer 42:0;3	Cer	NA	NA	NA	0.00150415651902306	NA	NA	NA	NA	NA	NA	NA	NA	NA	NA	NA	NA	NA	NA	NA	NA	NA	NA	NA	NA	NA	NA	NA	NA	NA	NA	NA	NA	NA	0.00194277523392957	NA	NA	NA	NA	NA	NA	NA	NA	NA	0.00109728951154202	NA	NA	NA	NA
Cer 42:0;4	Cer	NA	NA	NA	NA	NA	NA	NA	NA	NA	NA	NA	NA	NA	NA	NA	NA	NA	NA	NA	NA	NA	NA	NA	NA	NA	NA	NA	NA	NA	NA	NA	NA	NA	NA	NA	NA	NA	NA	NA	NA	NA	NA	NA	NA	NA	NA	NA	NA
Cer 42:1;2	Cer	0.0280383743341449	0.0287385082041603	0.0257987089517039	0.0299584503700099	0.0388036500669478	0.0277262142468192	0.0330321762911512	0.0271711953656867	0.0257576261617666	0.0316102095796164	0.0188406818129067	0.03189891788093	0.0212687146765645	0.0333833681591991	0.0325863664026511	0.0245686324157218	0.0350140874731306	0.0262668493462448	0.0278483170521761	0.0312066800170219	0.0376388574703262	0.0242205062779544	0.0272727880256592	0.0237480370831956	0.0266421249406223	0.0311198578632639	0.0284611672317278	0.0337323863393768	0.0191528854381034	0.0192330842953483	0.0221781636773078	0.0332002698534693	0.0287116608641012	0.0219932328852963	0.0303585390482361	0.0301299441758094	0.0301310743658165	0.0315318745340134	0.0261551778290441	0.0344547993642098	0.0260554195661031	0.0246713928411156	0.0379193883679707	0.0274630899419833	0.0282254533643485	0.0207585000452587	0.0333034239272594	0.0231253367585484
Cer 42:1;3	Cer	NA	NA	NA	0.00184434479443396	NA	NA	0.00165435733465073	NA	NA	NA	NA	NA	NA	NA	NA	NA	NA	NA	NA	NA	NA	NA	NA	0.00110811051588843	NA	NA	NA	NA	0.00108623895952161	NA	NA	NA	NA	0.00236561699438661	0.00127120171084657	NA	NA	NA	0.00134761647513215	0.0015383384614133	NA	NA	NA	NA	NA	0.00180230751459243	NA	NA
Cer 42:1;4	Cer	NA	NA	NA	NA	NA	NA	NA	NA	NA	NA	NA	NA	NA	NA	NA	NA	NA	NA	NA	NA	NA	NA	NA	NA	NA	NA	NA	NA	NA	NA	NA	NA	NA	NA	NA	NA	NA	NA	NA	NA	NA	NA	NA	NA	NA	NA	NA	NA
Cer 42:2;2	Cer	0.0238173279030182	0.0143997852040114	0.0141619868951112	0.0170663486092678	0.0199625447002869	0.0182028426263673	0.0136612903509414	0.0162475562981735	0.0192896869910101	0.0193781933283075	0.0157580650062612	0.0125129899100455	0.017480376251543	0.0193560821778632	0.0165283194849562	0.0235026902104591	0.0169708277076776	0.0140811972949836	0.0176875667153588	0.0140232672211635	0.0182619492397954	0.0154231137689219	0.0145819650535037	0.0120343530602373	0.0153953887629295	0.0123113514950392	0.0173620588385917	0.016653694385	0.0134739332414128	0.00971575078666165	0.0111278526368145	0.0190528845820137	0.0200703851528307	0.0131543946688383	0.0191951318725989	0.0159678070614857	0.0181399062475127	0.0168673519272423	0.0153111785248857	0.0157149737477628	0.0139227524095233	0.0142202428848869	0.0182610258857153	0.0160943956506235	0.0129803535238249	0.0168885144874709	0.0134722964938505	0.0167345966246485
Cer 44:0;2	Cer	NA	NA	NA	NA	NA	NA	NA	NA	NA	NA	NA	NA	NA	NA	NA	NA	NA	NA	NA	NA	NA	NA	NA	NA	NA	NA	NA	NA	NA	NA	NA	NA	NA	0.00140731737260677	NA	NA	NA	NA	NA	NA	NA	NA	NA	NA	NA	NA	NA	NA
Cer 44:0;3	Cer	NA	NA	NA	0.00236025640114858	NA	NA	NA	NA	NA	NA	NA	NA	NA	NA	NA	NA	NA	NA	NA	NA	NA	NA	NA	NA	NA	NA	NA	NA	NA	NA	NA	NA	NA	NA	NA	NA	NA	NA	NA	NA	NA	NA	NA	NA	NA	NA	NA	NA
Cer 44:0;4	Cer	NA	NA	NA	NA	NA	NA	NA	NA	NA	NA	NA	NA	NA	NA	NA	NA	NA	NA	NA	NA	NA	NA	NA	NA	NA	NA	NA	NA	NA	NA	NA	NA	NA	NA	NA	NA	NA	NA	NA	NA	NA	NA	NA	NA	NA	NA	NA	NA
Cer 44:1;2	Cer	NA	NA	NA	0.00186291783056298	NA	NA	NA	NA	NA	NA	NA	NA	NA	0.00165320092261053	0.00140260157622983	NA	NA	NA	NA	NA	NA	NA	NA	0.00118649314074756	NA	NA	NA	NA	NA	NA	NA	0.00160135523230553	0.00120182251214067	0.00256321575916655	0.00123311381013035	NA	NA	NA	NA	0.00125380342437703	NA	NA	NA	0.00105985178186933	NA	0.00145582145187125	0.00182938933581447	NA
Cer 44:1;3	Cer	NA	NA	NA	0.00206948913104133	NA	NA	NA	NA	NA	NA	NA	NA	NA	NA	NA	NA	NA	NA	NA	NA	NA	NA	NA	NA	NA	NA	NA	NA	NA	NA	NA	NA	NA	0.00259680889644561	NA	NA	NA	NA	NA	NA	NA	NA	NA	NA	NA	NA	NA	NA
Cer 44:1;4	Cer	NA	NA	NA	NA	NA	NA	NA	NA	NA	NA	NA	NA	NA	NA	NA	NA	NA	NA	NA	NA	NA	NA	NA	NA	NA	NA	NA	NA	NA	NA	NA	NA	NA	NA	NA	NA	NA	NA	NA	NA	NA	NA	NA	NA	NA	NA	NA	NA
Chol	Chol	24.3582284598043	17.2487393250708	17.482025215931	15.5202716267796	23.8416902810746	21.3684028665196	17.6360138920768	17.545088612161	21.3689632628328	17.3282271624681	18.8718575906864	27.2246341016313	21.5035378798136	21.550471038216	18.3316056270572	20.2842912993741	19.3815392174471	18.4992238993514	19.2649650112008	16.0810392709694	17.6724731757108	25.175823214542	15.3836078902463	19.8147616870937	22.3650570786542	16.9279860401223	22.5081847425532	19.4548330218025	33.379715637237	32.17474784382	20.8841090354296	18.0054973327556	24.8632633868	25.2614177227876	18.9131606416638	14.5216969168669	17.0153983702911	21.0658687648581	17.8041126993272	18.4348398344364	19.3856005885518	20.3952959776207	25.7834359060294	17.9095843922652	16.8886923046808	30.9993167202034	20.862255549486	21.1604241142638
DAG 12:0;0_18:0;0	DAG	NA	NA	NA	NA	NA	NA	NA	NA	NA	NA	NA	0.00078224110314905	NA	NA	NA	NA	NA	NA	NA	NA	NA	NA	NA	NA	NA	NA	NA	NA	NA	NA	NA	NA	NA	NA	NA	NA	NA	NA	NA	NA	NA	NA	NA	NA	NA	NA	NA	NA
DAG 12:0;0_18:1;0	DAG	NA	NA	0.0030955671022701	NA	NA	NA	NA	NA	NA	NA	NA	0.00427824284090795	NA	NA	NA	NA	NA	NA	NA	NA	NA	NA	NA	NA	NA	NA	NA	NA	0.00712294671804463	NA	NA	NA	NA	NA	NA	NA	NA	NA	NA	NA	NA	NA	NA	NA	NA	0.00748086311370755	NA	NA
DAG 14:0;0_16:0;0	DAG	NA	NA	NA	NA	NA	NA	NA	NA	NA	NA	NA	NA	NA	NA	NA	NA	NA	NA	NA	NA	NA	NA	NA	NA	NA	NA	NA	NA	0.0765640994230469	NA	NA	NA	NA	NA	NA	NA	NA	NA	NA	NA	NA	NA	NA	NA	NA	0.0244380411615417	NA	NA
DAG 14:0;0_16:1;0	DAG	NA	NA	NA	NA	NA	NA	NA	NA	NA	NA	NA	NA	NA	NA	NA	NA	NA	NA	NA	NA	NA	NA	NA	NA	NA	NA	NA	NA	0.0148259734312184	NA	NA	NA	NA	NA	NA	NA	NA	NA	NA	NA	NA	NA	NA	NA	NA	NA	NA	NA
DAG 14:0;0_17:0;0	DAG	NA	NA	NA	NA	NA	NA	NA	NA	NA	NA	NA	NA	NA	NA	NA	NA	NA	NA	NA	NA	NA	NA	NA	NA	NA	NA	0.00694386728451682	NA	0.017159930042061	NA	NA	NA	NA	NA	NA	NA	NA	NA	NA	NA	NA	NA	NA	NA	NA	0.00961359789320811	NA	NA
DAG 14:0;0_17:1;0	DAG	NA	NA	NA	NA	NA	NA	NA	NA	NA	NA	NA	NA	NA	NA	NA	NA	NA	NA	NA	NA	NA	NA	NA	NA	NA	NA	NA	NA	0.0108731712734404	NA	NA	NA	NA	NA	NA	NA	NA	NA	NA	NA	NA	NA	NA	NA	NA	NA	NA	NA
DAG 14:0;0_18:0;0	DAG	NA	NA	NA	NA	NA	NA	NA	NA	NA	NA	NA	NA	NA	NA	NA	NA	NA	NA	NA	NA	NA	NA	NA	NA	NA	NA	NA	NA	0.0124121023560288	NA	NA	NA	NA	NA	NA	NA	NA	NA	NA	NA	NA	NA	NA	NA	NA	0.00507909695645026	NA	NA
DAG 14:0;0_18:1;0	DAG	0.00791952942879597	NA	0.0109470523451755	0.0165204436145074	0.00548480285977395	NA	0.0112625349709611	NA	0.00802410693679211	0.00587122275062281	0.00639341011877754	0.00869769562754989	NA	NA	0.00665662933828496	NA	0.00717802359679019	0.00767586699139271	NA	NA	NA	0.00491697546232597	0.00875678890203985	NA	NA	0.00903270007292729	0.00722781508688268	NA	0.0245125592127528	0.00659598943307959	NA	0.00471570060919014	NA	0.00742443879340102	0.00518207939553569	0.0085991509115563	0.0123388258914409	0.00623623782430573	0.00485129582070382	NA	0.0110561193711003	NA	NA	0.00984593505507937	0.00793486300684991	0.0102181632907751	NA	0.00759782206570013
DAG 14:0;0_18:2;0	DAG	NA	NA	NA	0.00484658392408554	NA	NA	NA	NA	NA	NA	0.00336527640490796	0.00391632135271676	NA	NA	NA	NA	NA	NA	NA	NA	NA	NA	0.00303011373691932	NA	NA	NA	NA	NA	0.006678658406581	0.00203215645557063	NA	NA	NA	NA	NA	NA	0.0037855602262899	NA	NA	NA	NA	NA	NA	0.00279354826356289	NA	NA	NA	0.00383481280379989
DAG 14:0;0_18:3;0	DAG	NA	NA	NA	NA	NA	NA	NA	NA	NA	NA	NA	NA	NA	NA	NA	NA	NA	NA	NA	NA	NA	NA	NA	NA	NA	NA	NA	NA	NA	NA	NA	NA	NA	0.00675839446900504	NA	NA	NA	NA	NA	NA	NA	NA	NA	NA	NA	NA	NA	NA
DAG 14:1;0_16:0;0	DAG	NA	NA	NA	NA	NA	NA	NA	NA	NA	NA	NA	0.000909479162867651	NA	NA	NA	NA	NA	NA	NA	NA	NA	NA	NA	NA	NA	NA	NA	NA	NA	NA	NA	NA	NA	NA	NA	NA	NA	NA	NA	NA	NA	NA	NA	NA	NA	NA	NA	NA
DAG 14:1;0_18:1;0	DAG	NA	NA	NA	0.00299350563531305	NA	NA	NA	NA	NA	NA	NA	NA	NA	NA	NA	NA	NA	NA	NA	NA	NA	NA	0.00230408034518987	NA	NA	NA	NA	NA	NA	0.00144800085276975	NA	NA	NA	NA	NA	NA	0.00261132889469096	NA	NA	NA	NA	NA	NA	0.00199726424603971	NA	NA	NA	0.00215528025557052
DAG 14:1;0_18:2;0	DAG	NA	NA	NA	NA	NA	NA	0.00927973238184663	NA	NA	NA	NA	NA	NA	NA	NA	NA	NA	NA	NA	NA	NA	NA	NA	NA	NA	NA	NA	NA	NA	NA	NA	NA	NA	NA	NA	NA	0.00820646442618806	NA	NA	NA	NA	NA	NA	NA	NA	NA	NA	NA
DAG 15:0;0_15:0;0	DAG	NA	NA	NA	NA	NA	NA	NA	NA	NA	NA	NA	NA	NA	NA	NA	NA	NA	NA	NA	NA	NA	NA	NA	NA	NA	NA	NA	NA	0.0151292062410784	NA	NA	NA	NA	NA	NA	NA	NA	NA	NA	NA	NA	NA	NA	NA	NA	NA	NA	NA
DAG 15:0;0_16:1;0	DAG	NA	NA	NA	NA	NA	NA	NA	NA	NA	NA	NA	NA	NA	NA	NA	NA	NA	NA	NA	NA	NA	NA	NA	NA	NA	NA	NA	NA	0.0283982992880924	NA	NA	NA	NA	NA	NA	NA	NA	NA	NA	NA	NA	NA	NA	NA	NA	NA	NA	NA
DAG 15:0;0_17:0;0	DAG	NA	NA	NA	NA	NA	NA	NA	NA	NA	NA	NA	NA	NA	NA	NA	NA	NA	NA	NA	NA	NA	NA	NA	NA	NA	NA	NA	NA	0.00767448550901622	NA	NA	NA	NA	NA	NA	NA	NA	NA	NA	NA	NA	NA	NA	NA	NA	NA	NA	NA
DAG 15:0;0_18:1;0	DAG	NA	NA	NA	0.00599522353217769	NA	NA	NA	NA	NA	NA	NA	NA	NA	NA	NA	NA	NA	NA	NA	NA	NA	0.00318585237385843	NA	NA	NA	NA	0.00118137955521492	NA	0.0153589920813693	NA	NA	NA	NA	0.00399483503425952	NA	NA	NA	0.00327426420684772	NA	NA	NA	NA	NA	NA	NA	0.0212040762543023	NA	NA
DAG 15:1;0_16:0;0	DAG	NA	NA	NA	NA	NA	NA	NA	NA	NA	NA	NA	NA	NA	NA	NA	NA	NA	NA	NA	NA	NA	NA	NA	NA	NA	NA	NA	NA	0.0199002470466645	NA	NA	NA	NA	NA	NA	NA	NA	NA	NA	NA	NA	NA	NA	NA	NA	NA	NA	NA
DAG 15:1;0_18:1;0	DAG	NA	NA	NA	NA	NA	NA	NA	NA	NA	NA	NA	NA	NA	NA	NA	NA	NA	NA	NA	NA	NA	NA	NA	NA	NA	NA	NA	NA	0.00966753619072257	NA	NA	NA	NA	NA	NA	NA	NA	NA	NA	NA	NA	NA	NA	NA	NA	NA	NA	NA
DAG 16:0;0_16:0;0	DAG	NA	NA	NA	NA	NA	NA	NA	NA	NA	NA	NA	NA	NA	NA	NA	NA	NA	NA	NA	NA	NA	NA	NA	NA	NA	NA	NA	NA	0.0853991237176082	NA	NA	NA	NA	NA	NA	NA	NA	NA	NA	NA	NA	NA	NA	NA	NA	0.045602232204101	NA	NA
DAG 16:0;0_16:1;0	DAG	NA	NA	NA	NA	NA	NA	NA	NA	NA	NA	NA	NA	NA	NA	NA	NA	NA	NA	NA	NA	NA	NA	NA	NA	NA	NA	NA	NA	0.0356574807517548	NA	NA	NA	NA	NA	NA	NA	NA	NA	NA	NA	NA	NA	NA	NA	NA	NA	NA	NA
DAG 16:0;0_17:0;0	DAG	NA	NA	NA	NA	NA	NA	NA	NA	NA	NA	NA	NA	NA	NA	NA	NA	NA	NA	NA	NA	NA	NA	NA	NA	NA	NA	NA	NA	0.0872580967454201	NA	NA	NA	NA	NA	NA	NA	NA	NA	NA	NA	NA	NA	NA	NA	NA	NA	NA	NA
DAG 16:0;0_17:1;0	DAG	NA	NA	NA	NA	NA	NA	NA	NA	NA	NA	NA	NA	NA	NA	NA	NA	NA	NA	NA	NA	NA	NA	NA	NA	NA	NA	NA	NA	0.0263732823670002	NA	NA	NA	NA	NA	NA	NA	NA	NA	NA	NA	NA	NA	NA	NA	NA	NA	NA	NA
DAG 16:0;0_18:0;0	DAG	NA	NA	NA	NA	NA	NA	NA	NA	NA	NA	NA	NA	NA	NA	NA	NA	NA	NA	NA	NA	NA	NA	NA	NA	NA	NA	NA	NA	NA	NA	NA	NA	NA	NA	NA	NA	NA	NA	NA	NA	NA	NA	NA	NA	NA	NA	NA	NA
DAG 16:0;0_18:1;0	DAG	NA	NA	NA	NA	NA	NA	NA	NA	NA	NA	NA	NA	NA	NA	NA	NA	NA	NA	NA	NA	NA	NA	NA	NA	NA	NA	NA	NA	NA	NA	NA	NA	NA	NA	NA	NA	NA	NA	NA	NA	NA	NA	NA	NA	NA	NA	NA	NA
DAG 16:0;0_18:2;0	DAG	0.0123565706770621	0.0087859638884019	0.0169933459535025	0.0240888807129437	0.00705612782748525	0.00512159478900058	0.0196489409664913	0.0102217890017267	0.0179768745885401	0.0111248462515756	0.0134771115565906	0.0143392043790181	NA	0.0118281194059527	0.0154958935222286	0.016613967749777	0.0113168097932696	0.0153666869722661	0.00709733756247561	0.00460766766406962	0.0109706913728135	0.00992463958850153	0.0191374047880706	0.00485533119649947	0.0105058693250903	0.00797536477873212	0.0113810652568137	0.00391241884857762	0.0164240747958371	0.0134423409541701	0.0114272737598459	0.00925058576778531	0.00621554424082629	0.0143985466197516	0.00987258336480121	0.0191263154601488	0.0334393553921434	0.0129562062798052	0.0175798462262596	0.00572989580501948	0.0179927278611782	0.0223822566007358	0.0083797023465779	0.0223189194024658	0.0201576372118396	0.0218610987718224	0.00926134670086625	0.0174054454445109
DAG 16:0;0_18:3;0	DAG	NA	NA	NA	0.00238302769802411	NA	NA	0.00174304272507596	NA	NA	NA	0.00146951308821347	0.00292235202715785	NA	NA	NA	NA	NA	0.00173220395485688	NA	NA	NA	NA	0.00242161887985729	NA	NA	NA	0.00081932972873567	NA	NA	0.000888200094993361	NA	NA	NA	0.00400718681992461	NA	0.00155024598721932	0.0025471424863955	NA	NA	NA	NA	0.00058030461325877	NA	0.00254318469474024	0.00138419543711714	0.00115943478713544	NA	0.00153899012955315
DAG 16:0;0_19:0;0	DAG	NA	NA	NA	NA	NA	NA	NA	NA	NA	NA	NA	NA	NA	0.000859238917623693	NA	NA	NA	NA	NA	NA	NA	NA	NA	NA	NA	NA	NA	NA	NA	NA	NA	NA	NA	NA	NA	NA	NA	NA	NA	NA	NA	NA	NA	NA	NA	NA	NA	NA
DAG 16:0;0_19:1;0	DAG	NA	NA	NA	NA	NA	NA	NA	NA	NA	NA	NA	NA	NA	NA	NA	NA	NA	NA	NA	NA	NA	NA	NA	NA	NA	NA	0.00134262434569103	NA	NA	NA	NA	NA	NA	NA	NA	NA	NA	NA	NA	NA	NA	NA	NA	NA	NA	NA	NA	NA
DAG 16:0;0_20:2;0	DAG	NA	NA	NA	0.000594339668538373	NA	NA	NA	NA	NA	NA	NA	NA	NA	NA	NA	NA	NA	NA	NA	NA	NA	NA	NA	NA	NA	NA	NA	NA	NA	NA	NA	NA	NA	NA	NA	NA	NA	NA	NA	NA	0.000588546255832887	NA	NA	NA	NA	NA	NA	NA
DAG 16:0;0_20:3;0	DAG	NA	NA	0.00183269346847464	0.00213385660376127	NA	NA	NA	NA	NA	NA	NA	NA	NA	NA	NA	NA	NA	NA	NA	NA	NA	NA	0.00202703349025733	NA	NA	NA	NA	NA	NA	0.00111603787524152	NA	0.00115581384108698	NA	NA	NA	NA	0.00210989300946853	NA	0.00150458233502248	NA	NA	NA	NA	0.00166594039888275	NA	NA	NA	0.00105347076951966
DAG 16:0;0_20:4;0	DAG	NA	NA	0.00472444381116376	0.00487576303422713	NA	NA	0.00394494054073107	NA	0.00195414957255821	NA	0.00508231912220121	0.00157118294254239	NA	0.00147558922706141	NA	0.00125093174653881	0.00290302473347931	0.00379413748564681	NA	NA	0.00239180650898147	NA	0.00680115596631914	0.000716607493500227	NA	NA	0.00128598676010628	NA	NA	0.00289516630923202	NA	NA	NA	0.00117873178537918	NA	0.00335318955244907	0.00362427525336117	0.00249977158929666	0.00381357075498145	0.00163978937864504	0.00213076045713481	NA	NA	0.0042503223232872	0.00266352609499753	NA	NA	0.00327174685017987
DAG 16:0;0_20:5;0	DAG	NA	NA	NA	NA	NA	NA	NA	NA	NA	NA	NA	NA	NA	NA	NA	NA	NA	NA	NA	NA	NA	NA	NA	NA	NA	NA	NA	NA	NA	NA	NA	NA	NA	NA	NA	NA	NA	NA	NA	NA	NA	NA	NA	0.00578768118279589	NA	NA	NA	NA
DAG 16:0;0_22:5;0	DAG	NA	NA	NA	NA	NA	NA	NA	NA	NA	NA	NA	NA	NA	NA	NA	NA	NA	NA	NA	NA	NA	NA	NA	NA	NA	NA	NA	NA	NA	NA	NA	NA	NA	NA	NA	NA	NA	NA	NA	NA	NA	NA	NA	NA	NA	NA	NA	NA
DAG 16:1;0_16:1;0	DAG	NA	NA	NA	NA	NA	NA	NA	NA	NA	NA	NA	NA	NA	NA	NA	NA	NA	NA	NA	NA	NA	NA	NA	NA	NA	NA	NA	NA	0.00673015944402285	NA	NA	NA	NA	NA	NA	NA	NA	NA	NA	NA	NA	NA	NA	NA	NA	NA	NA	NA
DAG 16:1;0_17:0;0	DAG	NA	NA	NA	NA	NA	NA	NA	NA	NA	NA	NA	NA	NA	NA	NA	NA	NA	NA	NA	NA	NA	NA	NA	NA	NA	NA	0.00348113630627	NA	0.0528521072323648	NA	NA	NA	NA	NA	NA	NA	NA	NA	NA	NA	NA	NA	NA	NA	NA	NA	NA	NA
DAG 16:1;0_17:1;0	DAG	NA	NA	NA	NA	NA	NA	NA	NA	NA	NA	NA	NA	NA	NA	NA	NA	NA	NA	NA	NA	NA	NA	NA	NA	NA	NA	NA	NA	0.00857295693018474	NA	NA	NA	NA	NA	NA	NA	NA	NA	NA	NA	NA	NA	NA	NA	NA	NA	NA	NA
DAG 16:1;0_18:0;0	DAG	NA	NA	0.00269346966412213	NA	0.00128523569609832	NA	0.0019079806122784	NA	0.00219745990524206	NA	0.00214659714697608	0.000989718769960706	NA	NA	NA	NA	0.000848193396633923	0.00235981857848137	NA	NA	0.00064908335961466	NA	0.00230964970339198	NA	NA	0.000931527409236537	NA	NA	0.00292518649438492	NA	NA	0.00103456209368668	NA	NA	NA	NA	0.00197742587550343	0.000955039500920607	0.00106592308535804	0.000487723492738345	0.00181757271264166	0.000741180019864192	NA	0.00191440402071295	0.00135480199811635	NA	NA	0.00129594024222787
DAG 16:1;0_18:1;0	DAG	0.0161119628842149	NA	0.0185726631821665	0.0272970047005671	0.00994897641023514	NA	0.0232231920870413	0.0168737967773888	0.0169719424844024	NA	0.019145114530736	0.0069005251701268	NA	NA	0.0108316346675972	0.0149642387427789	NA	0.0173694960359294	NA	NA	NA	NA	0.0242944585360662	NA	NA	NA	0.0211341703195905	NA	0.0135656663181785	0.0179378156024134	NA	0.0100024285465415	NA	NA	NA	0.0130497956420742	0.0303408566048884	NA	0.0134789767247296	NA	0.0109003056580512	0.0117847784779668	NA	0.0179481861202141	0.0107274475356752	0.0174293603492947	NA	0.0185639937976825
DAG 16:1;0_18:2;0	DAG	NA	NA	NA	0.0091513987752554	NA	NA	0.00925876459915657	NA	NA	NA	0.00589542821736184	0.00275145396481767	NA	NA	NA	NA	0.00870569769018771	0.00745622059971852	NA	NA	NA	NA	0.00780027076347275	NA	NA	NA	0.00642871842905189	NA	0.00763630903070748	0.00853242966723203	NA	NA	NA	0.00508824394143014	NA	0.00611646098810479	0.0132432414441416	0.00818951061492741	NA	NA	NA	0.00499717548189725	NA	0.00803577437653231	0.00862294792583671	0.00719174695067803	NA	0.00858798928347369
DAG 16:1;0_20:3;0	DAG	NA	NA	NA	NA	NA	NA	NA	NA	NA	NA	NA	NA	NA	NA	NA	NA	NA	NA	NA	NA	NA	NA	NA	NA	NA	NA	NA	NA	NA	0.000718893944979641	NA	NA	NA	NA	NA	NA	0.00119185379177004	NA	NA	NA	NA	NA	NA	0.00083005090214587	NA	NA	NA	NA
DAG 16:1;0_20:4;0	DAG	NA	NA	NA	NA	NA	NA	NA	NA	NA	NA	NA	NA	NA	NA	NA	NA	NA	NA	NA	NA	NA	NA	0.0048474987786593	NA	NA	NA	NA	NA	NA	NA	NA	NA	NA	NA	NA	NA	NA	NA	NA	NA	NA	NA	NA	0.00149548431919683	NA	NA	NA	NA
DAG 17:0;0_18:0;0	DAG	NA	NA	NA	NA	NA	NA	NA	NA	NA	NA	NA	NA	NA	NA	NA	NA	NA	NA	NA	NA	NA	NA	NA	NA	NA	NA	NA	NA	0.0623668520722975	NA	NA	NA	NA	NA	NA	NA	NA	NA	NA	NA	NA	NA	NA	NA	NA	NA	NA	NA
DAG 17:0;0_18:1;0	DAG	NA	NA	NA	NA	NA	NA	NA	NA	NA	NA	NA	NA	NA	NA	NA	NA	NA	NA	NA	NA	NA	NA	NA	NA	NA	NA	0.00601617229764291	NA	NA	NA	NA	NA	NA	0.0131164769994533	NA	NA	NA	NA	NA	NA	NA	NA	NA	NA	NA	0.009574435345756	NA	NA
DAG 17:0;0_19:0;0	DAG	NA	NA	NA	NA	NA	NA	NA	NA	NA	NA	NA	NA	NA	NA	NA	NA	NA	NA	NA	NA	NA	NA	NA	NA	NA	NA	NA	NA	0.0153286763611675	NA	NA	NA	NA	NA	NA	NA	NA	NA	NA	NA	NA	NA	NA	NA	NA	NA	NA	NA
DAG 17:1;0_17:1;0	DAG	NA	NA	NA	NA	NA	NA	NA	NA	NA	NA	NA	NA	NA	NA	NA	NA	NA	NA	NA	NA	NA	NA	NA	NA	NA	NA	NA	NA	NA	NA	NA	NA	NA	NA	NA	NA	NA	NA	NA	NA	NA	NA	NA	NA	NA	NA	NA	NA
DAG 17:1;0_18:1;0	DAG	NA	NA	NA	NA	NA	NA	NA	NA	NA	NA	NA	NA	NA	NA	NA	NA	NA	NA	NA	NA	NA	NA	NA	NA	NA	NA	NA	NA	0.020126863406232	NA	NA	NA	NA	NA	NA	NA	NA	NA	NA	NA	NA	NA	NA	NA	NA	NA	NA	NA
DAG 18:0;0_18:0;0	DAG	NA	NA	NA	NA	NA	NA	NA	NA	NA	NA	NA	NA	NA	NA	NA	NA	NA	NA	NA	NA	NA	NA	NA	NA	NA	NA	NA	NA	0.0338174762192647	NA	NA	NA	NA	NA	NA	NA	NA	NA	NA	NA	NA	NA	NA	NA	NA	NA	NA	NA
DAG 18:0;0_18:1;0	DAG	NA	NA	NA	NA	NA	NA	NA	NA	NA	NA	NA	NA	NA	NA	NA	NA	NA	NA	NA	NA	NA	NA	NA	NA	NA	NA	NA	NA	NA	NA	NA	NA	NA	NA	NA	NA	NA	NA	NA	NA	NA	NA	NA	NA	NA	NA	NA	NA
DAG 18:0;0_18:2;0	DAG	0.00487765405273884	0.00335831308327369	0.00420511851754467	0.00884132043913888	0.00216296414346926	NA	0.00524550723499767	0.00297404964690281	0.00599304047921139	0.00345994789183688	0.00296420397763075	0.00338125134731262	NA	NA	NA	0.00372061698078765	NA	0.00474634730375791	0.00217596971343662	0.00176159867326172	NA	NA	0.00400602508555902	0.0020911620634926	0.00353912836838068	0.00255286834844044	0.00287081996834311	NA	0.00372284924300259	0.00319832368661977	NA	0.00336967460798281	0.00177761501467495	0.00465962239723196	NA	0.00531137073368208	0.00911630200258176	0.00388315218383228	NA	NA	0.00501189682723971	NA	0.00236335688841927	0.00725683323166809	0.00758211403720649	0.00633495293648515	0.0034273791860815	0.00442342110764621
DAG 18:0;0_18:3;0	DAG	NA	NA	NA	0.000762643030871246	NA	NA	NA	NA	0.00132603026729173	NA	NA	0.000813621392454115	NA	NA	NA	NA	NA	NA	NA	NA	NA	NA	NA	NA	NA	NA	NA	NA	NA	NA	NA	NA	NA	0.00162657146013876	NA	NA	NA	NA	NA	NA	NA	NA	NA	0.0010749991637037	NA	NA	NA	0.000655533559131487
DAG 18:0;0_20:4;0	DAG	NA	NA	NA	NA	NA	NA	NA	NA	NA	NA	NA	NA	NA	NA	NA	NA	NA	NA	NA	NA	NA	NA	NA	NA	NA	NA	NA	NA	NA	NA	NA	NA	NA	NA	NA	NA	NA	NA	NA	NA	NA	NA	NA	NA	NA	NA	NA	NA
DAG 18:1;0_18:1;0	DAG	0.0973344065183442	NA	NA	0.139609166168106	NA	NA	NA	NA	0.0837553531368055	NA	NA	NA	NA	NA	NA	0.078636554056193	NA	NA	NA	NA	NA	NA	NA	NA	0.0699000385622626	NA	0.057791622662452	NA	0.0583600114779107	0.0501725150671325	NA	0.0544691644314941	NA	NA	NA	0.0678751649608254	0.118263959659747	NA	0.0725994266683759	NA	NA	0.0849924200490391	NA	0.100029512876327	0.0703566643776356	0.101953905378527	NA	NA
DAG 18:1;0_18:2;0	DAG	0.0593718172621554	0.0395079515795081	0.0367499459588228	0.0839476458137441	0.0245187566983158	0.0289351286103275	0.0609790511846958	0.0404926607360852	0.0552115935782605	0.056729196595867	0.0345619572490656	0.0228768673773219	0.0332039476708108	0.0472038227017584	0.0532455371413973	0.0704435558581507	0.0435994243564994	0.0487447574348541	0.0424311401697453	0.0201519048637348	0.0455523527691262	0.0411205316847604	0.0442873768564785	0.0347749754864295	0.0543880479434941	0.0264317637347114	0.0444368626454322	0.0185135597971752	0.0447325172574553	0.0456427169935721	0.0478569789493664	0.0311339273661613	0.0287011590204617	0.0655098442329483	0.039565046192116	0.0648477128065806	0.102219590141034	0.0487312642534363	0.0437439891165608	0.0417956876257634	0.0516813734811092	0.079482700108129	0.0437686108346624	0.0766214329252775	0.0765266891675288	0.0893877342354025	0.0412232360341285	0.0562440617394104
DAG 18:1;0_18:3;0	DAG	0.0188025788107114	0.0110643247039531	0.0126763535563224	0.0128859199221169	0.00645677662492715	0.00921718626436278	0.0143953167119979	0.0140004895868957	0.0183219524452738	0.0183904243276006	0.00847959069812651	0.00935153838720955	0.00972105788771266	0.0152032617693426	0.0182885212982117	0.0165897054953913	0.0208252109732808	0.0112733656428223	0.010782183131537	0.00977447971364312	0.00836973889313333	0.0138186856038196	0.0151678824268848	0.0112159547490521	0.00797643973120264	0.0114006647958603	0.0111112351590094	0.00788465946544538	0.00873220535758272	0.0091164425151299	0.0102776079496947	0.0115225564435839	0.00586879300315324	0.0279260990999797	0.0104432829763679	0.0160382652297106	0.0184271825299658	0.0155991924280043	0.0104958410446699	0.00924945572547657	0.00980482214531241	0.0120351929290388	0.0109573542033329	0.0178811007104238	0.0141640537100684	0.018824709578709	0.00767982820063387	0.0138894576727834
DAG 18:1;0_19:0;0	DAG	NA	NA	NA	NA	NA	NA	NA	NA	NA	NA	NA	NA	NA	NA	NA	NA	NA	NA	NA	NA	NA	NA	NA	NA	NA	NA	NA	NA	NA	0.00534263243438625	NA	NA	NA	NA	NA	NA	NA	NA	NA	NA	NA	NA	NA	NA	NA	NA	NA	NA
DAG 18:1;0_19:1;0	DAG	NA	NA	NA	NA	NA	NA	NA	NA	NA	NA	NA	NA	NA	NA	NA	NA	NA	NA	NA	NA	NA	NA	NA	NA	NA	NA	0.00781529219402867	NA	0.0159211877976263	NA	NA	NA	NA	NA	NA	NA	NA	NA	NA	NA	NA	NA	NA	NA	NA	NA	NA	NA
DAG 18:1;0_20:2;0	DAG	NA	NA	NA	NA	NA	NA	NA	NA	NA	NA	NA	NA	NA	NA	NA	NA	NA	NA	NA	NA	NA	NA	NA	NA	NA	NA	NA	NA	NA	NA	NA	NA	NA	NA	NA	NA	NA	NA	NA	NA	NA	NA	NA	NA	NA	NA	NA	NA
DAG 18:1;0_20:3;0	DAG	NA	NA	NA	NA	NA	NA	NA	NA	NA	NA	NA	NA	NA	NA	NA	NA	NA	NA	NA	NA	NA	NA	NA	NA	NA	NA	NA	NA	NA	NA	NA	NA	NA	NA	NA	NA	NA	NA	NA	NA	NA	NA	NA	0.00873177403400056	NA	NA	NA	NA
DAG 18:1;0_20:4;0	DAG	NA	NA	0.0123047133124095	NA	NA	NA	0.0108692216448272	0.0103715002082361	0.00891911860004366	0.00665567988372329	0.0121774530876221	NA	NA	0.00786411410717204	NA	0.00990825744014126	NA	0.00871469649123412	NA	NA	NA	NA	0.012341877853344	0.00590607712167099	NA	NA	NA	NA	0.0103298775176045	0.0104559614090369	NA	NA	NA	NA	NA	NA	0.0170268317153059	NA	NA	NA	NA	0.00592058245181192	NA	0.014567255814788	0.0078649465050309	0.0118391067467298	NA	0.0109860981229474
DAG 18:1;0_20:5;0	DAG	NA	NA	NA	NA	NA	NA	NA	NA	NA	NA	NA	NA	NA	NA	NA	NA	NA	NA	NA	NA	NA	NA	0.00274581750208028	NA	NA	NA	NA	NA	NA	NA	NA	NA	NA	NA	NA	NA	NA	NA	NA	NA	NA	NA	NA	0.0128636991931054	NA	NA	NA	0.00394730141410975
DAG 18:2;0_18:2;0	DAG	NA	0.00835412897733389	NA	0.0100371704061612	NA	NA	0.0101174228102697	NA	NA	NA	NA	NA	NA	NA	NA	NA	NA	NA	NA	NA	0.0127471235022824	NA	NA	NA	NA	NA	NA	NA	0.00687109585008454	0.00708427653255181	0.0138442860123932	NA	NA	0.0147635734948638	0.00823094495631226	0.013275226532208	0.0158948151665344	NA	NA	NA	0.00795975156925608	0.0162523761631298	NA	0.00846971807166568	0.016415242414176	0.0127733704422439	0.00831952701383963	0.00957421940844751
DAG 18:2;0_18:3;0	DAG	NA	NA	NA	NA	NA	NA	NA	NA	NA	NA	NA	NA	NA	NA	NA	NA	NA	NA	NA	NA	NA	NA	0.00362289255144228	NA	NA	NA	NA	NA	NA	NA	NA	NA	NA	0.0143373490296004	NA	NA	NA	NA	NA	NA	NA	NA	NA	0.00311139440749207	NA	NA	NA	NA
DAG 18:2;0_20:2;0	DAG	NA	NA	NA	NA	NA	NA	NA	NA	NA	NA	NA	NA	NA	NA	NA	NA	NA	NA	NA	NA	NA	NA	NA	NA	NA	NA	NA	NA	NA	NA	NA	NA	NA	NA	NA	NA	NA	NA	NA	NA	NA	NA	NA	NA	NA	NA	NA	NA
DAG 18:2;0_20:3;0	DAG	NA	NA	NA	0.0109608520441037	NA	NA	NA	NA	NA	0.00165942418861516	NA	NA	NA	NA	NA	NA	NA	0.00107160153992579	NA	NA	NA	NA	NA	0.000986573094736702	NA	NA	NA	NA	NA	0.00145199659649932	NA	NA	NA	NA	NA	NA	NA	NA	NA	NA	NA	0.000927915716753844	NA	0.00195710720102958	0.00147552373142763	0.00203931642313191	NA	NA
DAG 18:2;0_20:4;0	DAG	NA	NA	NA	NA	NA	NA	NA	NA	NA	NA	NA	NA	NA	NA	NA	NA	NA	NA	NA	NA	NA	NA	0.00663078943552731	NA	NA	NA	NA	NA	NA	0.00656844667122104	NA	NA	NA	0.00783138253699436	NA	NA	NA	NA	NA	NA	NA	NA	NA	0.00633209754418472	NA	NA	NA	0.00600892411406184
DAG 18:3;0_18:3;0	DAG	NA	NA	NA	NA	NA	NA	NA	NA	NA	NA	NA	NA	NA	NA	NA	NA	NA	NA	NA	NA	NA	NA	NA	NA	NA	NA	NA	NA	NA	NA	NA	NA	NA	0.00764644775194076	NA	NA	NA	NA	NA	NA	NA	NA	NA	NA	NA	NA	NA	NA
DAG 21:3;0_21:3;0	DAG	NA	NA	NA	NA	NA	NA	NA	NA	NA	NA	NA	NA	NA	NA	NA	NA	NA	NA	NA	NA	NA	NA	NA	NA	NA	NA	NA	NA	NA	NA	NA	NA	NA	NA	NA	NA	NA	NA	NA	NA	NA	NA	NA	NA	NA	NA	NA	NA
DAG 22:6;0_23:4;0	DAG	NA	NA	NA	NA	NA	NA	NA	NA	NA	NA	NA	NA	NA	NA	NA	NA	NA	NA	NA	NA	NA	NA	NA	NA	NA	NA	NA	NA	NA	NA	NA	NA	NA	NA	NA	NA	NA	NA	NA	NA	NA	NA	NA	NA	NA	NA	NA	NA
HexCer 34:1;2	HexCer	NA	NA	NA	NA	NA	0.00477299211748986	NA	NA	NA	NA	0.00376688955298458	NA	0.00934903458696566	0.00639010141180692	NA	NA	NA	0.00522690002597595	NA	NA	0.00626845223504435	NA	0.00475024851040217	NA	NA	NA	NA	NA	0.00305224859599623	NA	NA	0.0035729356558978	0.00415901310342942	NA	0.00410498273584612	0.00424657781291994	NA	0.00527335865146211	0.00541086992598089	NA	NA	0.0063702865218889	NA	NA	0.00382346320291415	NA	0.00520537656282565	NA
HexCer 40:1;2	HexCer	NA	0.00520137051800286	NA	NA	NA	0.00682643978487229	0.00651723620899901	NA	NA	NA	0.00508380936456094	NA	0.0138273596848562	0.00872488250756351	NA	NA	NA	NA	0.00681904553542133	NA	0.00813637130301653	0.00773726026503471	NA	0.00505083369876858	0.00705594596432329	0.00691229539941293	NA	0.00489753862868443	0.00457217356430176	NA	0.00621901931316693	0.00637648682931011	0.00493403960948566	0.00697686329656317	0.00380193293805415	0.00555760215572139	NA	0.00670028185322668	0.00618679867225093	0.00682821775390293	NA	0.00807790145175029	0.0080944381639271	NA	0.00618332127826122	0.00648272401419335	0.00679373835438109	NA
HexCer 42:1;2	HexCer	NA	NA	NA	NA	0.00409717537173029	0.00850373674900422	0.00823211617609449	0.00790307943666968	NA	0.00698187303115836	0.00390163870346072	0.0040694127212715	0.0142683032079215	0.00940041551599702	NA	NA	0.00686828943894024	0.00727233790405174	0.0111807957330228	0.005600956775539	0.0103199024544195	0.007923657855617	0.00781765367182555	0.00477797128520684	0.00671600236633854	0.00631946148182274	0.00557979598382232	0.00756988482845614	0.00500366464147862	0.00457862615382456	0.00872188434297391	0.00786885614742343	0.00600401504637254	0.00806684264772738	0.00565882364986428	0.00625112791238838	0.00506792847753904	0.00805665795751774	0.00787741659984216	0.0061473922160169	0.0054540110779823	0.00881191044673143	0.0132527054138935	0.003989319054484	0.00716456184330902	0.00854497827190686	0.00967933775273495	0.00571127383774871
HexCer 42:2;2	HexCer	0.00630698501442244	NA	NA	NA	NA	0.00994237135032709	NA	NA	NA	NA	0.00536782459860405	NA	0.0158894490474279	0.007412311358743	NA	NA	NA	NA	NA	0.00578616189734225	0.00755140131924117	NA	NA	0.00550268029263856	NA	NA	0.00413812654057248	0.0042624633447869	0.00424061170358544	NA	NA	0.00654422649717117	0.00483285884752075	0.00643963459202666	0.00386121156828803	0.00500907144045232	NA	0.00585384415839333	0.00595876210459302	0.00535699230399928	0.00509728914893413	0.00832649451233256	0.0101534654983417	NA	0.00449536592978873	0.0066662198531375	0.00549731379048144	NA
LPC 14:0;0	LPC	0.026894772699021	0.0161928829345007	0.0323507309413237	0.0172171847285021	0.0135116197822032	NA	0.0228649386077999	0.0263821627949835	NA	NA	0.0136412896649805	0.0205761477788436	NA	NA	NA	NA	NA	0.0159136105885542	NA	0.0144097452676426	NA	NA	0.0219219421466519	NA	NA	0.0241795498659872	0.0132795709412788	0.0182806984979688	NA	0.0129951434911921	0.0192263232237659	NA	NA	0.0145784294478248	0.0205135209144316	0.0154517836350822	0.0212464327833328	NA	0.0147323233818592	0.0250830461287768	0.0158360162561476	NA	NA	NA	0.0169607409684021	NA	NA	0.0181508128142455
LPC 16:0;0	LPC	0.93560504542663	0.852317791459414	0.745243435982181	0.673202454268801	0.700929689390094	0.836255708137069	0.748169553742668	1.3465097433639	0.488883982173462	0.687209059630103	0.484172112564549	0.4890231578743	0.537624071634102	0.525780272524641	0.606641110108381	0.673157541092767	0.865346690637471	0.660314642731166	0.843426049998849	0.790318766483103	0.630331682816433	0.722409606263356	0.961663110196377	0.854160013949435	0.594021477456934	0.941906037087321	0.579664435820257	0.817845117401727	0.550327184420598	0.506983893302161	0.9997816704272	0.547873711013412	0.507459910944974	0.995240236275346	0.715264905502409	1.02950320991207	0.94493990827672	0.672047868600465	0.718214306966389	0.814001778171964	0.65210053007762	0.6958262648736	0.86536371518079	0.4974085164623	1.08839782144122	0.546495656764213	0.558469430923723	0.703842860541723
LPC 16:1;0	LPC	0.0371108849484606	0.0234633605005409	0.0350736424556867	0.0199968061716948	0.0266202344925632	0.0337707023167953	0.0260624288278137	0.0737616544666979	0.0139955573380918	0.0266228691224747	0.0221016410601049	0.0153691282025347	0.015350555438491	0.0151924272559363	NA	0.0232888141170806	0.0358600321517028	0.0247442468775979	0.0217464457466214	0.0211996350721665	0.018124018072492	0.0228616106996464	0.0492273825464988	0.0200334189588472	0.0126233421096275	0.0302631570571952	0.0195206943051443	0.0278941571286209	0.0119601745530173	0.016842750228622	0.0182571734236692	0.0173494262865809	0.0163591103849851	0.0248608836075553	0.0194462343815145	0.0226000126029278	0.0282492310261748	0.0194284192881855	0.0246327750034608	0.0265395116634425	0.0185829722522851	0.0112949208409545	NA	0.0134258177085803	0.0258780780575951	0.0128688324251882	0.0240156412577939	0.0198076612373362
LPC 18:0;0	LPC	0.188161207149746	0.260022350937735	0.145114737612567	0.149891185579353	0.140273531877163	0.202344573209913	0.151182015125812	0.276497486287994	0.116165571994135	0.188607398530712	0.118889364913551	0.104801569938214	0.147045613851282	0.169774228299922	0.159483949097548	0.153275537022403	0.160457773218828	0.163607432441233	0.24663436504493	0.214888436838792	0.175330454346572	0.211105200623221	0.240080575109769	0.199176656439947	0.135489168123988	0.249474694353624	0.157184711216257	0.208712096906934	0.168366362194898	0.111502023417614	0.274735689234954	0.188048289630766	0.149547310576148	0.307094647807659	0.221736197565282	0.323055124369651	0.241211741891247	0.190251526911649	0.192821973063425	0.229113668630484	0.168384575415202	0.149371899005977	0.192790733762742	0.130750608702667	0.281726634817107	0.126599687002751	0.161725901281995	0.175365286535387
LPC 18:1;0	LPC	0.25662026570279	0.221455254305821	0.143797817854447	0.129675443445775	0.21943827684211	0.292454793018368	0.122909379695715	0.433406729371949	0.101716939190853	0.171128004084107	0.0902668152964337	0.100797782233847	0.138958981393516	0.125856576610674	0.125716909407947	0.132164731899669	0.220319130637466	0.152516115958862	0.217732514112092	0.174297789256518	0.1596266389203	0.216017127536598	0.231552681912401	0.227058743355289	0.150933049416957	0.32392907875767	0.126494518021237	0.224415383642629	0.132865017382562	0.0783987532721627	0.19657593985068	0.156167742564262	0.120590701983583	0.200442463006708	0.157709594356842	0.198002137484049	0.175532899642173	0.170652001931588	0.177865296049593	0.24638122678766	0.113150291054399	0.11897767452552	0.17147060825587	0.122345101796291	0.190977786385678	0.10296787603565	0.134772456676846	0.139569235438845
LPC 18:2;0	LPC	0.376540925265229	0.62650468625673	0.17190601756336	0.164447519288813	0.333011068414394	0.455324446818537	0.197068370164038	0.481205260199638	0.126137307142477	0.242870363292212	0.0659619273919431	0.228657835122402	0.282046660518246	0.214667144212058	0.208840718768327	0.157443092822458	0.412262335668344	0.194420481928623	0.400435413968397	0.376305136682796	0.333929650607608	0.330941073735585	0.258268158493224	0.259912062694795	0.212382024588904	0.666228422411925	0.163101802825238	0.356201002134865	0.213326542676231	0.109032483921235	0.536955952598047	0.192313496370176	0.155954353603662	0.400801601845448	0.220670869705947	0.359683092381289	0.213986148084573	0.401025091374825	0.285562724060981	0.342963373321249	0.149156735586889	0.166149592997068	0.311425835305126	0.194300953271017	0.431557374881031	0.155935879235534	0.240040752120856	0.155235767950009
LPC 18:3;0	LPC	NA	NA	NA	NA	NA	NA	NA	NA	NA	NA	NA	0.00966058828281513	NA	NA	NA	NA	NA	NA	NA	0.00781057343720234	NA	NA	NA	NA	NA	NA	NA	NA	NA	NA	NA	NA	NA	0.0100669131216969	NA	NA	NA	NA	NA	NA	NA	NA	NA	NA	NA	NA	NA	NA
LPC 20:3;0	LPC	0.023551622986138	0.0240917378138474	0.0230137206949489	0.0241512793906832	0.0338587337215585	0.0364618338256549	0.0211552418387697	0.0372229271426323	NA	0.0226941047464839	0.011301774416131	0.0136002402886958	NA	0.0162580545702728	NA	NA	0.0283960596205744	0.0251134991264142	0.0263863257233679	0.0164752095402712	0.012595979028234	NA	0.0326325202715201	0.0120398680908383	NA	0.0275068253829321	0.0177948629845353	0.0256419513976912	NA	0.0202114711308764	0.0245951524941909	0.0157240047795921	0.0102673922199102	0.0195109752848136	0.0108178282770531	0.0217980588314217	0.024633923984663	0.0273968636133589	0.021866143964701	0.023741754993217	0.011405402737631	0.0131643997558657	0.0264717587079705	0.0132915209362073	0.029157458849026	0.0131321022738571	0.0174210203011675	0.0156884041075551
LPC 20:4;0	LPC	0.0787556033766473	0.0608651585175714	0.0459532096793607	0.0753682448805032	0.0635361272830552	0.085147093874106	0.058733871889562	0.12380833374655	0.0284930661292029	0.0600827712778271	0.0320561613118528	0.0280147510528531	0.0356678752556426	0.0487793000292567	0.0309193872190192	0.0627645432300464	0.0726615545448285	0.0566111528428693	0.0623365777888269	0.0604787650059501	0.0325114279763192	0.0246358152223189	0.0643427093254035	0.0672516109744998	0.0404648859769042	0.0576577809164054	0.0375873177604489	0.0853779686727959	0.0380205026701006	0.0530603118458116	0.0943285700259978	0.0343924350929039	0.0352907183787994	0.0831234610873685	0.0403103539534092	0.0695144991488541	0.0582209547994055	0.0693676400802829	0.0573663869501642	0.0709939473647409	0.0226416890346735	0.0603279831589553	0.0705186198232217	0.053885826711467	0.0874470999469792	0.0484504926699493	0.040488481224176	0.0572087283623543
LPC 20:5;0	LPC	NA	NA	NA	NA	NA	NA	NA	0.019350584905581	NA	NA	NA	0.0104250261037082	NA	NA	NA	NA	NA	NA	NA	0.0107726162391347	NA	NA	NA	NA	NA	NA	NA	NA	NA	NA	NA	NA	NA	0.0126997651698224	NA	NA	NA	NA	NA	NA	NA	NA	NA	0.01255521770668	NA	NA	NA	NA
LPC 22:5;0	LPC	NA	NA	NA	NA	NA	NA	NA	NA	NA	NA	NA	NA	NA	NA	NA	NA	NA	NA	NA	NA	NA	NA	NA	NA	NA	NA	NA	NA	NA	NA	NA	NA	NA	NA	NA	NA	NA	NA	NA	NA	NA	NA	NA	NA	NA	NA	NA	NA
LPC 22:6;0	LPC	NA	0.0172406390498987	NA	NA	0.0125805714213402	NA	NA	0.0262831952327207	NA	NA	NA	NA	NA	NA	0.0142328069075767	NA	0.0195457296738965	NA	NA	0.0150458374254812	NA	NA	NA	NA	NA	NA	NA	NA	NA	0.00864776847092347	0.0214093069300735	NA	NA	0.0174174171328973	0.0125912251046296	NA	NA	NA	NA	NA	NA	0.0182680500244628	NA	0.0109945006341612	NA	NA	NA	NA
LPC O-16:1;0	LPC O-	NA	NA	NA	NA	NA	NA	NA	NA	NA	NA	NA	NA	NA	NA	NA	NA	NA	NA	NA	NA	NA	NA	NA	NA	NA	NA	NA	NA	NA	NA	NA	NA	NA	NA	NA	NA	NA	NA	NA	NA	NA	NA	NA	NA	NA	NA	NA	NA
LPC O-18:1;0	LPC O-	NA	NA	NA	NA	NA	NA	NA	NA	NA	NA	NA	NA	NA	NA	NA	NA	NA	NA	NA	NA	NA	NA	NA	NA	NA	NA	NA	NA	NA	NA	NA	NA	NA	NA	NA	NA	NA	NA	NA	NA	NA	NA	NA	NA	NA	NA	NA	NA
LPE 16:0;0	LPE	0.0101047485105255	0.00734368134642075	0.00897397473303388	0.00529967551157575	0.00872923639447625	0.00795859533282736	0.00701758766389376	0.012750815793215	0.00435149131248343	0.00699278927726562	0.00604880389829729	0.00662957389807875	0.00685095247675847	0.00391388399556104	0.00743387813382577	0.00559324641277262	0.0114093084434983	0.00900845881848964	0.00616933953455657	0.00847981422643865	0.00489464052664769	0.00700608454255474	0.0113982767136448	0.00815378160751727	0.00602200244650167	0.0128900205554019	0.00496864289252789	0.0094055003110198	0.00686157785710184	0.0043619287549784	0.0102807965602952	0.00747960692893935	0.00542358662614592	0.00939392415546793	0.00846435935518895	0.00944008721155616	0.0112278139199172	0.00678646100925137	0.00655029725660316	0.00582588139659836	0.00641954823627924	0.00545148278481649	0.00849079947641675	0.00646585953355164	0.00820816836282714	0.004029823769175	0.00503367300141306	0.00818868484170131
LPE 18:0;0	LPE	0.0320935558923073	0.0348250218525575	0.0304479269670123	0.0236211347507679	0.0296721103185491	0.0351911262564266	0.0285382798559356	0.0416193781548997	0.0201858049890268	0.0289515278585339	0.0214913111409257	0.0220497122815433	0.0250033044554884	0.0228471003893973	0.0256381752855151	0.0272983514990507	0.0301018642196699	0.0242942269708944	0.0352970599421359	0.0323192107915505	0.0221751075136848	0.026288698501653	0.0400286820436776	0.0322592815415413	0.0240682092401163	0.0338624626434712	0.0222887555078391	0.0296450353907319	0.0231450370832988	0.0195115430898102	0.0385633240777526	0.0246409581618879	0.0187954773175329	0.0399885347818997	0.02955554798491	0.0387916907465547	0.0385454005167078	0.0270382879772198	0.0287507351015779	0.0340758960956622	0.0264014598221273	0.0259334041846733	0.0338377256694944	0.0233314224885264	0.0385782905193675	0.0208225908857567	0.0260472676478728	0.0312395533568506
LPE 18:1;0	LPE	0.0162997357936692	0.0199175174976442	0.0100368610598622	0.00808503254456649	0.0147361274628892	0.0129814883137918	0.00805972209817954	0.0188187055149968	0.00867203885132339	0.0119756855826374	0.00652271905410345	0.00757867780290641	0.00947814341380485	0.00826792984748428	0.00657555195827556	0.0080697749759683	0.0253900274890719	0.0115979954331782	0.0117719898879226	0.0153815865459782	0.00900359669800275	0.0177686548230424	0.0186033965614292	0.0072804738055076	0.0105759733989457	0.0236059460775523	0.00694126918996166	0.0150595998175817	0.00974961245595573	0.00498377970357525	0.0173634567250088	0.014519732953665	0.00399625257264969	0.011020778795711	0.00847193671244144	0.012632882708749	0.0129044969485553	0.0125980145054903	0.0184403164824751	0.016989794004883	0.00709052538556037	0.00446186958530055	0.00941282254409077	0.0124078111930974	0.0155834637180577	0.00684701755726157	0.0121398122482104	0.00739376549202865
LPE 18:2;0	LPE	0.023508039888915	0.0404148945287908	0.0161326219164027	0.00954379422363273	0.0192173597985787	0.0223987510510392	0.0173875804573832	0.0254659875388962	0.016201752657155	0.0174603679721375	0.00766777268353378	0.0251301441242661	0.0183703077670943	0.0147143003662128	0.0160181540904766	0.00935787984579335	0.0390570712696313	0.0152126861805781	0.0275483620091063	0.0268606827616982	0.0234857677206883	0.0357774363659414	0.02262755970919	0.0134926834521578	0.0100959925191699	0.0477855414760629	0.012624819654159	0.025238117046088	0.0186872279637493	0.00643646090699963	0.034718049202811	0.0191439066937	0.00962040034331339	0.0224409850276593	0.0140347756199543	0.0286555324248205	0.0212086082784983	0.0285005807806117	0.0247389674427192	0.0206140318781633	0.0147463841019729	0.00858279378284052	0.0198745817568886	0.0168281824521203	0.0349156485116914	0.00992075761215036	0.0204583455228023	0.0111641678762858
LPE 20:0;0	LPE	NA	0.00783931838639052	NA	0.00484182312555542	0.00401354087478163	0.00584184648480743	NA	0.00793178115204251	NA	NA	NA	NA	0.00504119379475372	0.00509352169045916	0.00485592488451176	NA	NA	NA	0.00721706216856528	0.00664315935322527	0.00524980349814027	0.00586191796036499	0.00747392463983296	0.00409884212858184	0.00430421534438007	0.00639728410188874	0.00571939269331562	0.00546919266690849	0.00601217423249294	0.00312472876770168	0.00676086310641934	0.00620064371508168	0.00444953576454921	0.00876788898189342	0.00621523386450191	0.00820654405597546	0.00630182173524815	0.00573955485070751	0.00609893670105573	0.00715452298578554	0.00528410959452997	0.00446807858197635	NA	0.00442817690851022	0.00791442871181018	NA	NA	0.00564127652479922
LPE 20:1;0	LPE	NA	0.00633158866466607	NA	NA	0.00585071367017268	0.00739594118718536	NA	0.0106613918830043	NA	NA	NA	NA	NA	NA	NA	NA	NA	NA	NA	0.00493339573557275	NA	NA	0.00450114666965927	0.00593114283893176	NA	0.00818653191466769	NA	0.0047335920125493	NA	NA	NA	0.00434197031387187	NA	NA	0.00363346724576971	0.00519920226637442	0.00409418564047078	NA	0.00418286145724805	0.00657203577733288	NA	NA	NA	NA	0.00495486575994146	NA	NA	NA
LPE 20:2;0	LPE	0.00914401523072515	0.0162417082094339	0.00561348523607039	NA	0.00779289104639557	0.011584184726275	0.00620248114487766	0.0114926185535301	NA	0.00720104348802017	0.00458756951551344	0.00657375642332083	0.0062897307766667	0.0070894316553292	0.00515965966614656	NA	0.0102624689110807	0.00666445836997091	0.0104806671617383	0.010179558819957	0.00875644905882482	0.00812808521718711	0.00687911121165287	0.00692182149142417	0.00575295171418696	0.0162995034498227	NA	0.00834437016043547	0.00628969211481657	0.00386754685463484	0.0129202086559597	0.00535454250354997	0.00509606545420724	0.0105743129531448	0.00637693326482059	0.00835128679435213	0.00598169151637121	0.00986878409580221	0.00656711910062306	0.00784605186924892	0.00524840695578672	0.00388410026198981	0.0074865900018706	0.0077490644592738	0.00941271038633771	NA	0.00692241283572897	0.0051245467112749
LPE 20:3;0	LPE	NA	NA	NA	NA	NA	NA	NA	NA	NA	NA	NA	NA	NA	NA	NA	NA	NA	NA	NA	NA	NA	NA	NA	NA	NA	NA	NA	NA	NA	NA	NA	NA	NA	NA	NA	NA	NA	NA	NA	NA	NA	NA	NA	NA	NA	NA	NA	NA
LPE 20:4;0	LPE	0.0182091286520863	0.0157993611441745	0.0122555642427102	0.0118943162369575	0.0145933428208186	0.0139038648078985	0.0149949849294743	0.0244168730832478	0.00922207045339734	0.0127239174810992	0.00881029716215825	0.0077047118942908	0.0124397976815913	0.0131116495863128	0.010177415436459	0.0138832470930956	0.0228151472202238	0.016629813459942	0.0156321641828722	0.0148773057751132	0.0116022383478441	0.00559299003858527	0.0146572075186571	0.0147190013311633	0.00798184899150998	0.0161979727465883	0.00852424530696299	0.0198233867079958	0.0132482500307383	0.00955941052119202	0.0230800488562869	0.0115868434976037	0.0083411115770112	0.0154639754724706	0.00943186934351573	0.0208965369736912	0.0133506341272852	0.0194714127318152	0.0143521129865704	0.0152869113511599	0.00696762581464474	0.0105106921935299	0.017466337610911	0.0139632109133394	0.0182776405297677	0.00994914122881502	0.0100405381771517	0.0115137507259711
LPE 20:5;0	LPE	NA	NA	NA	NA	NA	NA	NA	NA	NA	NA	NA	NA	NA	NA	NA	NA	NA	NA	NA	NA	NA	NA	NA	NA	NA	NA	NA	NA	NA	NA	NA	NA	NA	NA	NA	NA	NA	NA	NA	NA	NA	NA	NA	NA	NA	NA	NA	NA
LPE 22:4;0	LPE	NA	NA	NA	NA	NA	NA	NA	NA	NA	NA	NA	NA	NA	NA	NA	NA	NA	NA	NA	NA	NA	NA	NA	NA	NA	NA	NA	NA	NA	NA	NA	NA	NA	NA	NA	NA	NA	NA	NA	NA	NA	NA	NA	NA	NA	NA	NA	NA
LPE 22:5;0	LPE	NA	NA	NA	NA	NA	NA	NA	NA	NA	NA	NA	NA	NA	NA	NA	NA	NA	NA	NA	NA	NA	NA	NA	NA	NA	NA	NA	NA	NA	NA	NA	NA	NA	NA	NA	NA	NA	NA	NA	NA	NA	NA	NA	NA	NA	NA	NA	NA
LPE 22:6;0	LPE	0.00584300165952646	0.00735413551466208	0.00615677220113544	0.00524116431144989	0.0062506692749569	NA	0.0077650942725467	0.0131598339088214	0.00473130798624105	0.00782512238122289	0.00701538641587445	0.00449857263021255	0.00822929932939273	0.00626491707891007	0.0076612259114746	0.00508836603279145	0.0145084678644593	0.0103766184474022	0.00798025747087808	0.00861091015258371	0.00577651754167236	0.00678683356181846	0.00749970092627058	0.00527299864532829	0.00479994649977897	0.00511292076920914	0.00697025222881134	0.00684680795511228	0.00620281455524459	0.00534366374432184	0.00904640355688173	0.00421020685183934	0.00583843364515446	0.0103716732237667	0.00733716369399116	0.00505653773513759	0.00734229916507611	0.00950988577570042	0.00617590692437059	0.00535415647625848	0.00483344099153416	0.0104938916327892	0.0103042069585868	0.00978564151196163	0.0068071638706186	0.00391576037214217	0.00629685733929763	0.00879142235961661
LPE O-16:1;0	LPE O-	NA	NA	NA	NA	NA	NA	NA	NA	NA	NA	NA	NA	0.00383746849103286	NA	NA	NA	NA	NA	NA	NA	NA	NA	NA	NA	NA	NA	NA	NA	NA	NA	NA	NA	NA	NA	NA	NA	0.00299681355500991	NA	NA	NA	NA	NA	NA	NA	NA	NA	NA	NA
LPE O-18:1;0	LPE O-	NA	NA	NA	NA	NA	NA	NA	NA	NA	NA	NA	NA	NA	NA	NA	NA	NA	NA	NA	NA	NA	NA	NA	NA	NA	NA	NA	NA	NA	NA	NA	NA	NA	NA	NA	NA	NA	NA	NA	NA	NA	NA	NA	NA	NA	NA	NA	NA
PC 12:0;0_16:0;0	PC	NA	NA	NA	NA	NA	NA	NA	NA	NA	NA	NA	0.010977537223062	NA	NA	NA	NA	NA	NA	NA	NA	NA	NA	NA	NA	NA	NA	NA	NA	NA	NA	NA	NA	NA	NA	0.00881972614341551	NA	NA	NA	NA	NA	NA	NA	NA	NA	NA	NA	NA	NA
PC 14:0;0_14:0;0	PC	NA	NA	NA	NA	NA	NA	NA	NA	NA	NA	NA	0.00183625574908162	NA	NA	NA	NA	NA	NA	NA	NA	NA	NA	NA	NA	NA	NA	NA	NA	NA	NA	NA	NA	NA	NA	0.00154707977071415	NA	NA	NA	NA	NA	NA	NA	NA	NA	NA	NA	NA	NA
PC 14:0;0_16:0;0	PC	0.0503948757908881	0.0267632591260083	0.0910513088422826	0.0361737124700327	0.0371642627643519	0.035373146865566	0.0547648319368054	0.0430180187373287	0.0403088399820824	0.0275768352553811	0.0800945204933264	0.0778560624776293	0.026192210461257	0.0210957057788696	0.0340300322945943	NA	0.0757180497464622	0.0524577689256535	NA	0.0573242888159652	0.0348877351457219	0.0408569208088426	0.0582995053833541	0.0236642491659672	0.0193490759749043	0.0810739150544229	0.0391270563709835	0.0548467212805995	0.0205462004507831	0.0335695373437341	0.0295445621537444	0.0356447542531604	0.031858171397952	0.026759133666007	0.0534460001149759	0.0350031369436719	0.0397081746919967	0.0321145913502833	0.0312675007020397	0.0398415532747491	0.0434606140561206	0.0238832485049988	0.0314343123861337	0.0322965373818772	0.02288622570584	0.0207241139627607	0.0254963677480312	0.0566936420298315
PC 14:0;0_17:0;0	PC	0.00439865504204077	NA	0.00370210984039112	0.00272040023718121	0.00214287725416638	0.00141637378685282	0.00276528002445645	NA	NA	NA	0.0036089293021557	0.00163982723471669	NA	NA	0.00223876350225849	NA	NA	NA	NA	0.00166092934568435	0.00189132378213494	NA	0.0015104226531283	0.00120472828776106	NA	0.00292863724888352	NA	0.00259767448559167	NA	0.00112889241201902	0.00171115360785974	0.00154829706869179	0.00200142428427203	NA	0.0023048946533721	NA	0.00206323372671654	NA	NA	0.00229034373645308	0.00240029388427309	0.00199019546394679	0.00252158864444802	NA	0.00122647745025237	NA	NA	0.00256846401386372
PC 14:0;0_17:1;0	PC	NA	NA	NA	NA	NA	NA	NA	NA	NA	NA	0.00072685896276125	NA	NA	NA	NA	NA	NA	NA	NA	NA	NA	NA	NA	NA	NA	NA	NA	NA	NA	NA	NA	NA	NA	NA	NA	NA	NA	NA	NA	NA	NA	NA	NA	NA	NA	NA	NA	NA
PC 14:0;0_18:0;0	PC	0.00497451691582631	0.0022021253200553	0.00867817027675066	0.00520289132008559	0.0037182442601973	NA	0.00401884821925363	0.00554893915591304	0.00562608440605441	0.00375910035905569	0.00993881328052676	0.00530131127305458	0.00432769157879387	0.00420193368829806	0.00518168300641514	NA	0.00665892177606285	0.00731935486015532	0.00354817095950271	0.00604978709032297	0.00419874479841227	0.00417520723837608	0.00760607884982803	0.00380441293937112	NA	0.00661648200495731	0.00479552418754957	0.00517780566624968	0.00299151593075755	0.0040103682251795	0.00362750732455292	0.00647410047105818	0.00477187033665089	0.00390769972149122	0.00699129263183111	0.00490164578870215	0.00654221689444339	0.00401680088665505	0.00556598562370957	0.00540215387454754	0.00506591726171735	0.00446332758134536	0.00365579537788146	0.00723763774692329	NA	0.00430057691756009	0.00375899233367665	0.0090999713167765
PC 14:0;0_18:1;0	PC	0.0701412135568176	0.0381845204406283	0.0952377280828479	0.0372224352298222	0.0467420950000134	0.039124674071433	0.0568302415409651	0.0600047407458497	0.0506956429041077	0.0477238549824674	0.0792331977970009	0.0578205739817816	0.0308198788501723	0.0205638594657171	0.0308250968344375	0.0244416328286869	0.0781145716569948	0.0563412298650087	0.038145919087027	0.0466244554942666	0.0442599218364943	0.0597450974221565	0.0647137147349874	0.0404993587988306	0.0251413229955701	0.0667283949849959	0.0523549717246649	0.0680522142243173	0.0277539701976559	0.0383802922728777	0.0412067027057797	0.0512962883932235	0.0355051374590759	0.0320320908859711	0.0533972832396715	0.0337738893307987	0.0640584392960262	0.0415676509588651	0.0326508017022194	0.0667652470346	0.0428454305580443	0.0225663138951629	0.0334889761108111	0.0326070913329293	0.0312101365572888	0.0231708384522657	0.0455904643021955	0.0423297766842046
PC 14:0;0_18:2;0	PC	0.0848144290622092	0.0577328843357307	0.066251186198101	0.0382267594013123	0.0418634417392383	0.0417861656007777	0.0854305857696696	0.0527690121752085	0.0474683819955133	0.0613103135599847	0.0559362976407699	0.0928663030681873	0.0617836552239363	0.0590682060077788	0.0423456997376267	0.0339838258020857	0.115133473765623	0.070309501490436	0.0691475299845802	0.0586223074881212	0.0634406687498993	0.0591481380454631	0.0410657677278839	0.0358027649249293	0.0340939974829957	0.0697128272832264	0.0608007982735057	0.0720755358414352	0.043707389589679	0.0630216437225325	0.0642417787385798	0.0426559065866085	0.0392569912378247	0.0435744623531457	0.0683802870707534	0.0324035022662327	0.0660244687695301	0.0471969098858605	NA	0.0616541510485666	0.0438636433445643	0.033475050925237	0.0507135338201581	0.0315957804519191	0.0441012565394486	0.0311822337386306	0.0729827424910277	0.0380400210327992
PC 14:0;0_20:3;0	PC	0.0101605170939992	NA	0.014453675447533	0.00754095442447099	0.0101057318251421	0.00428328418691153	0.0145665299388553	0.00663747107469132	0.00476037219066763	0.00769205342905751	0.0107846711296969	0.012580875527204	NA	NA	NA	NA	0.0110660268863008	0.011954694936178	0.00828737956093696	0.00629513523338232	0.005836512697241	NA	0.0107136780656273	NA	NA	0.00727066119555537	0.00798345440289601	0.00624612748108982	NA	0.0125105902448933	NA	0.00524372379954638	0.00579613611602051	NA	0.00753794967918754	NA	0.0109494953420086	0.00707441816148636	0.00566753339664131	0.00692611533451829	NA	NA	NA	0.00489702163416295	0.00438663386589904	NA	0.00897468420658604	0.00662013037756203
PC 14:0;0_20:4;0	PC	0.0261332929051021	0.0137254187271491	0.0334843905265636	NA	0.0162325158285164	NA	0.0272453877146693	0.0289467144868819	NA	0.0245750192286534	0.0256937254845711	0.0218728925756424	NA	NA	NA	NA	0.0314699254935658	0.0211028463475534	NA	0.0250442966049901	0.0127611011803144	NA	0.0214078254869925	0.0138675285995172	NA	NA	0.0180492316667431	0.0241039174142714	NA	0.0306036574032984	0.0175493268836216	NA	NA	0.0124394750268974	0.0241186111142046	NA	0.0219526831044269	NA	0.0136835434254822	0.0213251473382791	0.0141552280696514	NA	NA	0.0162965529752574	0.0163576055647524	NA	NA	NA
PC 15:0;0_15:0;0	PC	NA	0.000796406982490471	0.00221059595042571	0.00102068151114763	0.001024746796989	0.00124587608037848	0.00112449722264903	0.0010815735407272	NA	0.000925671067121643	NA	0.000587653711720932	0.00110368166251927	NA	0.000853110279831404	NA	NA	0.00120025663431491	NA	NA	0.0012963017656947	0.00188183552080444	0.000893886514412938	NA	NA	0.00191439520733702	0.00105164824401704	0.00145278463652278	NA	NA	0.0015916799103134	0.00116141306038924	0.000899168572382177	NA	0.000909831277109948	NA	0.000782355165118366	NA	NA	0.000958592897146023	0.00153745007782053	NA	0.00110543607533182	NA	0.000753394978091089	0.000689199669247744	NA	0.000978024067405021
PC 15:0;0_16:0;0	PC	0.0206159549000995	NA	0.0280108860143822	0.0133810545747076	0.0176649607796163	0.0127935107333233	0.0208451002549574	NA	NA	NA	0.0269361621032279	0.0158569451343448	NA	NA	0.0149585070096375	NA	NA	NA	NA	0.0137920982106007	0.0141021909045	NA	0.0157804545556266	0.0120841190877332	NA	0.0247648219940627	NA	0.0251623911458494	NA	0.00908870931994032	0.014067375798368	0.0139995261281773	0.0154273327709446	NA	0.0157706335723247	NA	0.0155584157477412	NA	NA	0.0173835578459272	0.0181042567600641	0.0152792096287133	0.0136703741142092	NA	0.0107066171526398	NA	NA	0.0180264200841492
PC 15:0;0_17:0;0	PC	0.00405213859149245	0.00205184336590161	0.00362530289648167	0.0029988157026982	0.00256617868020158	NA	0.0035972255274721	NA	NA	0.00328543188003656	NA	0.00165640493229042	NA	0.00291966824434495	NA	NA	NA	0.00328632065562486	0.00310923045730281	NA	0.00302551873134286	NA	0.00340155168357765	0.00246528939849561	NA	0.0038699413322493	NA	NA	0.0022187015291355	0.00141314506925094	0.00318932371429347	0.00239842535965943	0.00244414074977264	0.00312442501480082	0.00316406753385517	NA	0.0028712896866054	0.00341151976518815	NA	NA	0.00252846971398746	NA	NA	0.00240688569718514	NA	NA	0.0027195019864469	0.00453699877444875
PC 15:0;0_17:1;0	PC	NA	NA	NA	NA	NA	NA	0.00311804541142751	NA	NA	NA	NA	NA	NA	NA	NA	NA	NA	NA	NA	NA	NA	NA	NA	NA	NA	NA	NA	NA	NA	NA	NA	NA	NA	NA	0.00214796589201836	NA	NA	NA	NA	NA	NA	NA	NA	NA	NA	NA	NA	NA
PC 15:0;0_18:0;0	PC	0.00506295968844229	NA	0.00648632415094252	0.00696349311755901	0.00679449057219589	0.00872665413524854	0.00702278242670351	0.00946302411274242	NA	NA	0.00476523611415566	0.00357945280560617	NA	0.0062132128356386	NA	NA	NA	NA	NA	NA	0.00633755978594967	0.00831526785080311	NA	NA	NA	0.00838885937130014	NA	0.00835825741233636	NA	0.00376506938099116	NA	NA	NA	NA	0.00756951141271073	NA	NA	NA	NA	0.00768793056750141	0.00695986176929234	0.0055809272379051	0.00707036387093905	NA	NA	0.00507503005304475	NA	0.00816515242989437
PC 15:0;0_18:1;0	PC	0.0912636036516099	0.0658223615571762	0.126760823446888	0.0817572028480576	0.0959157577987411	0.0858730691231405	0.0888699553568673	0.119417491418079	0.0732665080889527	0.0845510470281975	0.11107063761018	0.0597526423607938	0.0605668306808893	0.0468245424159769	0.0802886792913878	0.0625770489451545	NA	0.0817830320767689	0.0718329170722865	0.0720976303939077	0.0671398504998382	0.0799380779380353	0.0886783950210829	0.0871100913807372	0.0712998153338547	0.115525117777785	0.0836917787051373	0.0895816271452213	0.0713092567065862	0.051737588710777	0.0504226101802888	0.0905533960704568	0.0606777512468763	0.0519922572557075	0.0654596722742919	0.0685288390896262	0.0903894166847785	0.0626002851284178	0.0489450237554997	0.0920826712239816	0.0756356072286647	0.0730073540955091	0.0657690076290771	0.0592370439620816	0.0566662040532688	0.0349206590476366	0.0691713619367812	0.0706132647521171
PC 15:0;0_18:2;0	PC	0.209867893477873	0.326814936497498	0.208282276978621	0.180894205501743	0.228353988622729	0.252392680836865	0.225876888048277	0.174860388950923	0.160992149778874	0.223040320504986	0.157471812473076	0.229893615187228	0.231360689625596	0.177718401448707	0.224542660391494	0.189859673064841	0.256639008065634	0.199490743361719	0.248128145406697	0.233372786049539	0.280765884529539	0.277231325925862	0.154446709509436	0.200593978431967	0.19313462289071	0.249413863629874	0.22155653810618	0.244363754651484	0.211695964904189	0.155623937374723	0.229027186107143	0.225156753177267	0.198343327369399	0.191625324187513	0.200109715553551	0.159781580254077	0.203940068321878	0.195405489870813	0.163954628122745	0.200839936129441	0.171305916954033	0.207851560933702	0.185154196425383	0.153728223418589	0.195211265403338	0.147393558064405	0.223919002053447	0.181889739729745
PC 15:0;0_18:3;0	PC	NA	NA	NA	NA	NA	NA	NA	NA	NA	NA	NA	0.0228777505637246	NA	NA	NA	NA	NA	NA	NA	NA	NA	NA	NA	NA	NA	NA	NA	NA	NA	NA	NA	NA	NA	NA	NA	NA	NA	NA	NA	NA	NA	NA	NA	NA	NA	NA	NA	NA
PC 15:0;0_20:3;0	PC	0.0147208033257619	0.0159579583498625	0.0331824360374861	0.0218699498096566	0.030222327621999	0.0233953503835427	0.038903912901109	NA	NA	0.0469210898190135	NA	0.0186040500140324	NA	0.0168487104377578	0.0143828851657171	NA	0.0225911174411657	0.0271554407950485	0.0271404537978115	NA	0.0167601238388627	NA	0.0308419873918083	NA	0.0135690914926328	0.0198799392572428	0.0200982172713644	0.0203586978748751	0.0113487279639111	0.024876110103297	0.012157164420419	0.0225166718069215	0.0170128726342112	0.011283133378451	0.0140768372807168	0.0136856286993281	0.02809858597529	0.0524662328312603	0.0167116931704394	0.0200971786958338	0.0231545067407828	0.0171156950240574	0.0208436532596051	0.0161218398611588	0.0244925514547665	NA	0.0236853768035647	0.0206007194155593
PC 15:0;0_20:4;0	PC	0.0645205436048815	0.0738404682010849	0.0868728888667974	0.108898688413549	0.0782436557816717	0.0656852557310877	0.0878450891301595	0.100230340000455	NA	0.0829664571200677	0.0725470864974555	0.0483642488227209	0.0613291568153792	0.0561201694449139	0.0522408964330152	NA	0.109340465207924	0.0780607742898878	0.0577718339000327	0.0866437323393544	0.0728095267726712	NA	0.0724946472803877	0.0895383911134192	0.0688137544695657	0.0652721480892724	0.0696431764898702	0.101917825039586	0.0644836417916264	0.09393728433095	0.0891738793246977	0.0650132998537275	0.0640608451947077	0.0679669100356867	0.0594438276394294	0.062974464076265	0.0748891628317573	0.0607920639793357	NA	0.0803220595089968	0.047732913886237	0.0699449513623248	0.0584701854476697	0.066803524024672	0.0689117805163526	0.0530015221096257	0.0593809239188988	0.083067318813794
PC 15:0;0_20:5;0	PC	NA	NA	NA	NA	NA	NA	NA	NA	NA	NA	NA	0.0169210210166936	NA	NA	NA	NA	NA	NA	NA	NA	NA	NA	NA	NA	NA	NA	NA	NA	NA	NA	NA	NA	NA	NA	NA	NA	NA	NA	NA	NA	NA	NA	NA	NA	NA	NA	NA	NA
PC 15:0;0_22:5;0	PC	NA	0.0140446268792343	NA	NA	NA	NA	NA	NA	NA	NA	NA	0.00884652999497669	NA	NA	NA	NA	NA	NA	NA	NA	0.0138691010152691	NA	NA	NA	NA	NA	NA	0.00465998576809328	NA	NA	NA	NA	NA	NA	NA	NA	NA	NA	NA	0.00313785866493786	NA	NA	NA	NA	NA	NA	NA	NA
PC 15:0;0_22:6;0	PC	NA	0.0101313466746369	NA	0.00826024603039853	0.00943553314400506	0.00363278751090179	0.00840926090473912	NA	NA	NA	NA	NA	0.0184048252527181	0.00771698545401861	0.0224652022755111	NA	NA	NA	0.00538319040820992	0.0171704034156135	0.0115709172371784	0.0045235236776236	NA	0.0134180842643515	NA	NA	0.0126837419406966	NA	NA	0.0103520831066474	0.0120798471980731	NA	0.0100224472581838	NA	0.0190279016783033	NA	NA	NA	NA	NA	NA	0.0151967825967529	NA	NA	NA	NA	NA	0.0122783166715216
PC 15:1;0_16:0;0	PC	NA	NA	NA	NA	NA	NA	NA	NA	NA	NA	0.0155188560211517	NA	NA	NA	NA	NA	NA	NA	NA	NA	NA	NA	NA	NA	NA	NA	NA	NA	NA	NA	NA	NA	NA	NA	NA	NA	NA	NA	NA	NA	NA	NA	NA	NA	NA	NA	NA	NA
PC 16:0;0_16:0;0	PC	0.144991433514761	0.114733780515295	0.167827895541243	0.106063547561088	0.14300443052258	0.153705014792361	0.123564856756456	0.160797918863969	0.129660243153148	0.0967400900725441	0.199853661061274	0.109840594597042	0.177249510859889	0.129560235489102	0.130067962440297	0.149911076091239	0.198788954837287	0.155504335181603	0.113667517780902	0.167441719046305	0.156423988417936	0.160063939600426	0.16124985295347	0.142629492437978	0.125190442355591	0.177872494931514	0.149020829863194	0.183250366479581	0.107582380977983	0.0931082677464816	0.138416650289818	0.166728996124495	0.142780051216549	0.121234430659384	0.151050602320068	0.111471829043765	0.129521034731441	0.123506052679656	0.163311031127824	0.149853301440251	0.12755973851853	0.142192353584685	0.135848704592067	0.115991566289186	0.114149963386781	0.120578446793957	0.128723044691928	0.158059044287804
PC 16:0;0_16:1;0	PC	0.220544617331477	0.10417192998205	0.42502854997626	0.174481437058282	0.181612962205642	0.193655965650807	0.247610390893745	0.402106886061661	0.209794448085516	0.192336741347192	0.579576124913203	0.184008683078923	0.133538169283059	0.0916796294627569	0.112015596563966	0.181055341489743	0.354322519336984	0.275224562689291	0.109325655704943	0.154222500571349	0.139115074942534	0.226901458276972	0.424823959858363	0.16847297349249	0.103525772182834	0.182935429133926	0.241163939520805	0.188735988950319	0.10631510878376	0.179221384645846	0.0873556726954286	0.188301747863923	0.156922053905025	0.096336061118747	0.134695899674542	0.128024525639297	0.272434974475507	0.136530612098362	0.206465378953646	0.140890259201654	0.178491374608134	0.107822782288055	0.125775277267126	0.131670732912485	0.0930057329835963	0.112954171721928	0.209114926193298	0.18188812868749
PC 16:0;0_16:2;0	PC	NA	NA	NA	NA	NA	NA	NA	0.00822176735242204	NA	NA	0.00744103888429631	0.00476806813905427	NA	NA	NA	NA	NA	NA	NA	NA	0.00610137460528995	0.00568891815586141	0.00636472729121702	0.00483932586655287	NA	0.0065341726875543	NA	NA	NA	NA	NA	NA	NA	NA	NA	NA	NA	NA	NA	0.00655682827417827	NA	NA	NA	NA	0.00501240847394704	NA	NA	0.00711200784529907
PC 16:0;0_17:1;0	PC	0.0612932344528269	0.0410362588364214	0.0906296587151744	0.0564647468170099	0.0636233251091419	0.0502462330280636	0.0546974226769215	0.070203009163589	0.0501705614388635	0.0499572179458385	0.0945717034874743	0.0399301751287514	0.0518898877051622	0.0365242069363821	0.0513073738374805	0.0423331619474251	0.132561811615153	0.0562336037361325	0.0409589190538956	0.0490724985174026	0.046603252344381	0.0540307786770416	0.0573617265477052	0.0555199587150124	0.0448804828066174	0.0707526443120838	0.0513302710412355	0.0537012335550377	0.0446634111442324	0.0346855565579256	0.0328089307867095	0.0548056548248979	0.0508338182857059	0.0355994839685029	0.0446043054940955	0.0398767759393261	0.061413840610763	0.0436298765561341	0.0452526045154013	0.0524102664011317	0.0545252820803749	0.0476844687588303	0.0474935999536839	0.0450195721414305	0.0344290166009631	0.0270671999102849	0.0514348008708536	0.047129575139767
PC 16:0;0_17:2;0	PC	NA	NA	NA	NA	NA	NA	NA	NA	NA	NA	NA	NA	NA	NA	NA	NA	NA	NA	NA	NA	0.0481294053195984	NA	NA	NA	NA	0.0651372574239529	NA	NA	NA	NA	NA	NA	NA	NA	NA	NA	NA	NA	NA	NA	0.0387293835800143	NA	NA	NA	NA	NA	NA	NA
PC 16:0;0_18:0;0	PC	0.280470919362723	0.326678461324537	0.287987584893995	0.237860867034488	0.228226074507166	0.297644967461153	0.241787389427463	0.288613849167597	0.26424439576647	0.282020622063474	NA	0.182451506346208	0.28669452455265	0.265216672065799	0.252661321833884	0.261839826814073	0.280894962053886	0.252540112123368	0.285958607046364	0.251747927370164	0.286169688121539	0.314305460709391	0.252881333965703	0.245583305407584	0.251333652991314	0.290385514761065	0.308308066770514	0.246739322755609	0.258648130161153	0.161078221307689	0.266670712758652	0.277152717366738	0.234809285809849	0.265224667505722	0.266865840914325	0.271886810472549	0.272634125325872	0.281623752820436	0.249066816390616	0.277493288842478	0.250654046824062	0.183694339621775	0.258704629802805	0.188931545952905	0.254939954931971	0.182701216455163	0.293672660176987	0.214946163878899
PC 16:0;0_18:1;0	PC	3.02293110477612	2.20379332942347	3.79875571980758	2.61026241208613	3.13105366554108	2.63626175439563	2.36191739730415	4.05620363646651	3.04837819497454	2.83872815437875	3.90463370769826	1.8924588120843	2.53661782058499	1.99055170895691	2.29167423405562	2.62727733662918	3.39374762215322	2.80919380504667	2.35392933793855	2.46175926566826	2.1984174418812	3.16971694207096	3.10368381692504	3.17578173673296	2.95129525530122	2.89277533965911	2.59160341095758	2.62982039687125	2.26822069891617	1.79467897823406	1.79342760993253	3.13961835168434	2.2197131560585	1.87922673149531	2.29692558027912	2.17316759517345	3.09223525463663	2.29757034325937	2.42172956256874	2.78401457676069	2.43078239749473	2.30768102062508	2.18177445764172	2.38115370648336	1.88548437640117	1.75066504158883	2.4563891918364	2.44060332095842
PC 16:0;0_18:2;0	PC	5.46064976910587	7.96798021361955	4.86723793536494	4.09238738850966	5.31395894895893	5.40034708872784	5.30311552702258	4.99505063137878	4.51669857791735	4.87275572282039	3.9777328360221	5.54938416936614	6.53932065308838	4.88906642734957	5.56677664784593	5.40651177261632	6.64734325358739	5.12416081541642	5.99088448702907	6.16937130322745	7.66930666950349	6.83837637975965	4.28680079609459	5.47541356901381	5.29387777177058	7.31660589795887	5.83480555121808	5.99655690138334	5.54345662124816	3.94028350061329	6.05174328675647	5.31350994733397	4.9165140225099	5.39681194862514	5.30592880647341	4.81755666291256	5.38577767109781	5.4961667105004	5.46496158740787	5.66578737677726	5.37289760925533	4.7642686042434	4.87908396860186	4.11180218113329	5.24800109348875	3.97325124113261	5.89069264579377	4.16039941568023
PC 16:0;0_18:3;0	PC	0.0914814384181235	0.0722735969178394	0.133507848754205	0.0630407236516589	0.0803632468029759	0.07319448791379	0.0999504257266515	0.165143027579741	0.111987304778392	0.0802055764702621	0.127374875645043	0.333863977036901	0.084419671911401	0.0428092620732657	0.0558238507777434	0.0467208497071659	0.212828962764412	0.102280002313159	0.0924067869068202	0.196237366937114	0.0695115236251112	0.0824881981323012	0.133924071501933	0.0963763969454028	0.0465008654013611	0.118062727800351	0.0789630818148519	0.101003760655049	0.0551973030327993	0.0497492141736786	0.0499204863846813	0.0948766761739811	0.074653674957316	0.141881261393896	0.101059580923194	0.0755604066952126	0.10297180275451	0.0833156748082003	0.11868412230649	0.0680391423447167	0.0955691107001928	0.0534268540237224	0.0657316064934253	0.0726750864131202	0.0576931372290304	0.0548867486097872	0.0638984995732272	0.0893676202705389
PC 16:0;0_19:1;0	PC	0.0223405521233309	0.017936252328914	0.0242575001245948	0.017656856000215	0.0240775937025277	0.0194259944812872	0.0166868083660037	0.0193412327546543	0.0157878062309726	0.0180112701098735	0.0186758405772014	0.0114919557175381	0.0161445244842791	0.0117129019939411	0.0252125974965856	0.0139724116467305	0.0171694964935499	0.0148690095524768	0.0197006313508905	0.0166179216648979	0.0129472210787089	0.0179114756063409	0.0188142121500196	0.0175812987554459	0.0182383422313569	0.0255761168334365	0.0180363508216882	0.0202051648643004	0.0167755195742764	0.0109645192502926	0.0181761985605461	0.0178294789831871	0.0162548041342179	0.0152739726119784	0.0184466535533785	0.0195059553081715	0.0216740142842761	0.0162355345905341	NA	0.020806192883894	0.0207973857578814	0.0156678984431084	0.0170651030820518	0.0154784081307964	0.0172156819858856	0.0149826519950708	0.0133957721463656	0.0159591980908422
PC 16:0;0_19:2;0	PC	NA	NA	0.0144620559971392	0.0135996229523907	0.00946894908523693	0.0145659512125415	0.0112949543499236	NA	0.0125345158125978	0.0145841424559069	NA	0.0103574987400389	NA	NA	NA	NA	NA	0.0106971495478082	NA	0.0100972192107306	NA	0.0154034020950646	0.0120158989462677	0.0113815283761896	NA	0.0136764947491664	0.0119136458334949	0.0133415328541899	NA	0.00914987244772293	0.0108709781382555	0.0105912394143528	0.0100500553227954	0.0101860503000695	0.0107325928829792	NA	NA	0.0128565520535806	NA	NA	0.0128889080040314	NA	NA	0.00954271588765862	NA	NA	0.0122469963504671	0.0123001919300421
PC 16:0;0_19:3;0	PC	NA	NA	NA	0.0123986546973589	NA	NA	NA	NA	NA	NA	NA	NA	NA	NA	NA	NA	NA	NA	NA	NA	NA	NA	NA	NA	NA	NA	NA	NA	NA	0.0103882472028766	NA	NA	NA	NA	NA	NA	NA	NA	NA	NA	NA	NA	NA	NA	NA	NA	NA	NA
PC 16:0;0_20:0;0	PC	NA	0.00681551800856543	NA	NA	0.00621806027608527	0.00772724958679055	NA	NA	NA	NA	NA	0.00635619642800442	NA	0.00601720138207096	0.0104128796965203	NA	NA	NA	NA	NA	0.00792340918407627	NA	0.00400389268843047	NA	0.00463442524288181	0.0100779884764796	NA	0.00792966648640768	NA	NA	NA	0.00286310828896384	0.0052774188228932	NA	NA	0.0046515044576165	NA	NA	NA	0.00489300658585381	0.00745025582231165	NA	0.00852511914537604	0.00466214592372586	NA	NA	NA	0.00742300958092253
PC 16:0;0_20:1;0	PC	0.02028838494038	0.0156093191732525	0.0249832910341119	0.0181293903347155	0.022407861408434	0.0194141869789785	0.0150022249701249	0.0208941805282992	0.0239148361985419	0.0207761387618598	0.0215149845889592	0.013820860990395	0.0225089474751627	0.0175510532657794	0.0199258373141603	0.0166377246392371	0.022339324185626	0.0240917965846502	0.0204399112078441	0.0162069279870796	0.0174684842120454	0.0205683930302889	0.0170461599224779	0.0156003125839027	0.0216041911062749	0.0195203319452236	0.0166521666629674	0.0175162005523873	0.016444852425329	0.0132186826143838	0.0141747317133574	0.025174676661214	0.0187998864019917	0.0180586151743666	0.0171078635103427	0.0162023110803266	0.0198188940799525	0.0178871973756868	0.0194713165804313	0.0182853413409211	0.0194328249211348	0.0131134080646065	0.0175639008743119	0.0219601345342977	0.0122918360216659	0.0136942079251669	0.0186406535752774	0.0235642695342806
PC 16:0;0_20:2;0	PC	0.0991348102174752	0.080433706512972	0.129131236771248	0.106851837168482	0.10914529272051	0.102128378752066	0.124669450357966	0.105406764635281	0.0846581137681238	0.117034974284284	0.120304833915137	0.0934336760941565	0.0894370226823283	0.100913150073907	0.0772165473182088	0.117837782799354	0.129931706674043	0.114582405729529	0.102815749891443	0.086426812351889	0.103928349521349	0.100913181581722	0.101725449860583	0.087833251845523	0.0712626075631056	0.0924321328471276	0.109290208821525	0.0850342999886055	0.0918825376903009	0.106352071044553	0.0876538349131961	0.110424372240728	0.0957136750612557	0.0954396032152647	0.0943983189084259	0.0805022124750093	0.128505855473385	0.100164957647146	0.0894828245385809	0.089598024360058	0.123200541462223	0.0856641273372402	0.0960213670839437	0.0924008013928733	0.0880388814691177	0.0634598245682524	0.10464850717935	0.0967070283073332
PC 16:0;0_20:3;0	PC	0.754185300211894	0.530234274052049	1.21572798135467	1.1242230991787	1.05551341227004	0.867664847181663	1.18343062176721	0.820121237757984	0.666723372440443	0.894368894002982	1.09576385712926	0.668173131798604	0.518907544470428	0.735247712131675	0.508491778429771	0.876891778113137	1.03384662392472	1.00093356015106	0.997568846199155	0.572894671326372	0.583780134196158	0.416227108541183	1.13021916800492	0.568532823194967	0.582458067721742	0.639217326381783	0.881565027200997	0.701693192314319	0.545390957232176	1.10688143772259	0.657556048872346	0.747795921620876	0.67637089161999	0.566202046522686	0.642504851821394	0.655810959303814	1.10093502164338	0.882822988502339	0.935561114374992	0.81472214030727	0.77060228922242	0.741415736251671	0.891258501883723	0.7680216886663	0.906661435189347	0.53659956484217	0.915208714225919	0.778953551537406
PC 16:0;0_20:4;0	PC	1.60073743031462	1.48798357625915	2.2581221286993	2.6231834023761	1.49298569054276	1.51014692621488	2.27034057017357	2.9024021245425	1.69758055964651	2.23480818464109	2.09341862072317	1.01451528020068	1.63959558722666	1.57402974937025	1.21825498568278	2.87161929844016	2.79442307009261	2.18729718487235	1.1881817119546	2.25432952444548	1.25107279896995	0.652424114218222	1.79192509595184	2.66727435098598	1.80206232979148	1.05213630683718	1.72091903943298	2.28006520952018	1.72797661928784	2.62150768628927	2.05889077652657	1.66790185943092	1.62740366853266	1.84950665544966	1.64596260803752	1.77261873131281	1.97685995390684	1.99927834288616	1.79403619821905	1.96499399503196	1.23977573681647	2.07933538568544	1.95395933539171	2.22112541987165	1.76091068819377	1.85910789845426	1.44504090161206	1.99849826185883
PC 16:0;0_20:5;0	PC	0.145386587489733	0.206950289415623	0.265455978717749	0.18564914518344	0.19400091917179	0.126545469499725	0.213007435471704	0.402928354365712	0.271941971589291	0.175452103075805	0.214149841578336	0.379790602292012	0.352027278173056	0.161166687510429	0.276787943290447	0.102163510530636	0.41183455854635	0.235429443153654	0.0761448247688827	0.322823493653647	0.083475794849128	0.0572068298444222	0.177848783792049	0.240862365288687	0.134497548833342	0.221067051311859	0.167825640050614	0.228884867263115	0.128338314998395	0.142898033264545	0.114098655252175	0.157331080848406	0.294336248239987	0.305250698427147	0.371943931190882	0.165142531209319	0.185648276827804	0.197098307131444	0.278025510210638	0.155880221986768	0.179673923987646	0.163673424979575	0.319681777750575	0.496101965087385	0.112894300348243	0.145696140384931	0.130165053241375	0.429710853542426
PC 16:0;0_22:2;0	PC	NA	NA	NA	NA	NA	NA	NA	NA	NA	NA	NA	NA	NA	NA	NA	NA	NA	NA	NA	NA	NA	NA	NA	NA	NA	NA	NA	NA	NA	NA	NA	0.00372682583341167	NA	NA	NA	NA	NA	NA	NA	NA	NA	NA	NA	NA	NA	NA	NA	NA
PC 16:0;0_22:3;0	PC	NA	NA	NA	NA	NA	NA	NA	NA	NA	NA	NA	NA	NA	NA	NA	NA	NA	NA	NA	NA	NA	NA	NA	NA	NA	NA	NA	NA	0.0072344932963232	NA	NA	NA	NA	NA	0.00707303343709811	NA	NA	NA	NA	NA	NA	NA	NA	NA	NA	NA	NA	0.00909572449227264
PC 16:0;0_22:4;0	PC	0.0750266772927928	0.0663008463167084	0.104047259007168	0.101637134672861	0.0723370929067715	0.0873370776857141	0.0901935963953767	0.127819758917042	0.0573404692162677	0.0982062631410326	0.109813735240201	0.0460585941092672	0.0797627229097949	0.0771226992417165	0.0631072991852986	0.101258604430519	0.0981263144998344	0.10301056353699	0.0900710828386148	0.0944264841200176	0.0690555396376454	0.0605450443069605	0.129705086165647	0.0811806289847884	0.0720883847494571	0.0646317811587234	0.0663538523404542	0.1140323874299	0.0664319242335252	0.0604464045456119	0.0862961140514481	0.101224810454281	0.0508945728989331	0.0796551630393359	0.061892608720742	0.102962456620096	0.112886473765489	0.098576828747511	0.0783968074635281	0.0995053271321354	0.0707839921525652	0.0595041153702946	0.0819227995119967	0.0806835293407179	0.0944647616394383	0.0613248898770864	0.0743540071750944	0.079357044112454
PC 16:0;0_22:5;0	PC	0.184122406783628	0.236814584741655	0.253249062048849	0.232253274661419	0.23358447522372	0.236339774711669	0.240193890130737	0.343887411656352	0.187023239202646	0.255441279744298	0.25702798550217	0.182683348187402	0.289275967567434	0.172902163824139	0.291037820319373	0.189485994087121	0.259952271834235	0.276934853143371	0.196513800296062	0.32414252596789	0.178563703531223	0.172229062139269	0.273557669818251	0.237300159040839	0.196261153792267	0.217525394331041	0.221752857740051	0.377355850705879	0.188799874219238	0.135934904654737	0.229412470714422	0.261219983520102	0.188407754798402	0.316084206403853	0.267919899154005	0.314886716397878	0.232984525062774	0.24425487482736	0.241690286945419	0.280019561325973	0.211114950347859	0.195498797646585	0.233787316132072	0.267682669552742	0.279005360749132	0.161563397440475	0.171720396346465	0.27120793266146
PC 16:0;0_22:6;0	PC	0.357977688718767	0.575742965620579	0.581221632492379	0.683577329902258	0.513631920830711	0.395343300410731	0.662474892180881	0.803421595593453	0.615589888251337	0.687779750727981	0.617569043145025	0.261794317078641	1.05843894080838	0.518656341093975	1.17647008456402	0.563325959802748	0.880380153395541	0.665920223046182	0.547173262596813	1.14702728520519	0.555321874967348	0.540280408673422	0.368147149220365	0.697326494256578	0.631191628291285	0.249636800482816	0.783719256537934	0.453829989452274	0.585450916516033	0.708887425827617	0.730059857311737	0.395919192465825	0.664505186932604	0.773122684996071	1.13352611839949	0.340588402178262	0.646660020468676	0.542402458421963	0.396637113518758	0.447426207736028	0.589606549917722	1.14244528097526	0.680686366236443	0.664194791702065	0.457248566339306	0.457470506535789	0.546657106492225	0.808274716407353
PC 16:0;0_24:4;0	PC	NA	NA	NA	NA	NA	NA	NA	NA	NA	NA	NA	NA	NA	NA	NA	NA	NA	NA	NA	NA	NA	NA	NA	NA	NA	NA	NA	NA	NA	NA	NA	NA	NA	NA	NA	NA	NA	NA	NA	NA	NA	NA	NA	NA	NA	NA	NA	NA
PC 16:0;0_24:5;0	PC	NA	NA	NA	NA	NA	0.017091978107061	NA	NA	NA	0.0189542225999824	0.01396086584356	NA	NA	NA	0.0186247954630995	NA	0.0224385868252744	NA	0.0175536675114999	0.0159651379805633	NA	NA	NA	NA	0.0131671416324358	0.0152763413063856	NA	NA	NA	NA	0.0155153011286063	0.020511549245842	NA	0.017337025230644	NA	0.0126306737707277	NA	NA	NA	0.0207701452908826	0.0148426154863946	NA	NA	0.0123646320999615	0.0162274026473896	NA	NA	NA
PC 16:0;0_24:6;0	PC	NA	NA	NA	NA	NA	NA	NA	NA	NA	NA	NA	NA	NA	NA	NA	NA	NA	NA	NA	NA	NA	NA	NA	NA	NA	NA	NA	NA	NA	0.0376863817557306	NA	0.0466585316069227	NA	NA	NA	NA	NA	NA	NA	NA	NA	NA	NA	NA	NA	NA	NA	NA
PC 16:1;0_16:1;0	PC	0.00820837379291599	0.00287729185394674	0.00717965563102934	0.00332965030646024	0.00371737445357878	0.00581191988759384	0.00861002976544918	0.0133954498025007	0.00392164189294633	0.0052595293774279	0.0138129909800876	0.00153044364023151	0.00331822088302647	NA	NA	0.00505409082341583	0.00740434732863707	0.00591685970451647	NA	0.00223640988194474	0.00371671213864547	0.00438757057079543	0.00771189118602579	0.00413358425226632	0.00169366923283167	0.00406639108292326	0.00670831726962454	0.00513515703765625	0.0044863477945855	0.00456730458629022	0.00281355663889764	0.00539083768932176	0.00460216676898318	0.00219981346509725	0.00278317958180682	0.00265069901984189	0.00745418384773408	0.00285213282919297	0.0447617254251241	0.00480989121725973	0.00165973403732176	0.00290928851221172	0.00207605221139605	0.0030852389037855	0.00182069953843536	0.00278520631740889	0.0071443474274441	0.00263084867745362
PC 16:1;0_17:0;0	PC	0.00432511452856816	0.00224412337815804	0.00781274107922168	0.00591585909977317	0.00484426597134973	0.00385235047744063	0.00610758934880449	0.00747487498879856	0.00279671507673793	0.00640242315850145	0.00972173593821575	0.00309896014210485	0.00477768001628578	0.00258433822681696	0.00424361141096777	0.00629251239259743	0.0114792851020985	0.00469553826616559	0.00372638464858451	0.00451217482686757	0.00347302552352114	0.00590137289373776	0.00551729697464027	0.00411794971110676	0.00248333658158847	0.00476712668402514	0.0103275332674171	0.00591257952111482	NA	0.00389783780651748	0.00264884832313439	0.00470578259159387	0.0047561034933301	0.00373480151014667	0.00227314126227947	0.00375396398336522	0.00451101993230089	0.00379938832965899	NA	0.00440934493916494	0.00411500145112604	0.00423912304564966	0.00392270596578101	0.00230618313973064	0.00207463029441823	0.00187461503558607	0.00637346315488525	0.00507042181972044
PC 16:1;0_17:1;0	PC	NA	NA	NA	NA	NA	NA	NA	NA	NA	0.00283167897952854	0.00536657883585474	NA	0.0046119317650252	NA	NA	NA	NA	NA	NA	NA	NA	0.00358709662358569	NA	NA	NA	NA	0.00412579572607907	NA	NA	NA	NA	NA	NA	NA	NA	0.00219750883532553	NA	NA	NA	NA	NA	NA	0.00284104645155453	NA	NA	NA	NA	0.00346065283145205
PC 16:1;0_18:0;0	PC	0.0215676990290397	0.0149498477265992	0.056600723510896	0.0250426252634212	0.0189172128672563	0.0228505046238327	0.0254114089239846	0.0415358266953824	0.0277742567242852	0.0287002423307576	0.0765061097452831	0.0189282973337617	0.0214790683370156	0.0150499695090192	0.0180395466460227	0.0199164228255384	0.0281734438484834	0.0333187985347338	0.0176241475679091	0.0253923038107297	0.0182436455152676	0.0314876643050544	0.0576140859835169	0.0188258684925617	0.0133016451948921	0.0239513588008028	0.0288644090104696	0.0180512883879815	0.0173136371049157	0.0160630017776756	0.0136817712103149	0.0275775313050812	0.0187479691440307	0.0199607022886977	0.0203083278702018	0.0156989740248953	0.0360450459277656	0.0224409264445305	0.0320512776276701	0.021137821465805	0.0257816311738162	0.0138940235274857	0.0171222957792302	0.0170874293642145	0.0144270897170542	0.0133483198393974	0.0319935624245113	0.0226794854251101
PC 16:1;0_18:1;0	PC	0.103632504102201	0.0729617772615044	0.120826346064635	0.0612515571482279	0.0885591795679025	0.0985791123459641	0.0865225233771367	0.112566497108439	0.071951884369541	0.109959960811334	0.128538779457317	0.0399364962834955	0.0815085600277216	0.0406098619756295	0.0586394947138596	0.0795176703855842	0.105907383807047	0.0792757464260714	0.0888656008984825	0.0637514152411127	0.0769729255738786	0.123560726825504	0.103641509348156	0.0920525112129785	0.0630161879267458	0.0913869115500625	0.110973413752021	0.0963989530203454	0.0743981942397699	0.060944641358067	0.0575330419352202	0.105748651475204	0.085346240976025	0.0647869790556419	0.0642764919488656	0.0643367542800728	0.0863344035789705	0.0678726073005863	0.06198953350018	0.119737655200403	0.068338074142378	0.0483704449592648	0.059079281362974	0.0507591648781484	0.0547695127028303	0.0457308318336769	0.0905748843523806	0.0670091597437231
PC 16:1;0_18:2;0	PC	0.0880882621019211	0.10365541191363	0.076635930791346	0.0465779134378631	0.0788664991339267	0.0821254624691177	0.0879510598735967	0.078702938478342	0.0440059275077631	0.0822524495803044	0.0656761305086802	0.0639018862879308	0.0834168170373463	0.0384426020696906	0.0687477998181625	0.0620888418239007	0.096292347912823	0.071906999379426	0.0941113383772746	0.0746234857266417	0.123181494585189	0.124951647432489	0.0652609905605524	0.0712904166715228	0.0503301944541973	0.101159337647055	0.102505189589416	0.105753281065132	0.0642390840585998	0.0597039993086576	0.0944538497316515	0.0780211442979052	0.0855393969462288	0.080390632277519	0.0639431671179529	0.0664873527494266	0.0708696973063112	0.0714340787199816	0.0586524696305336	0.127474154274969	0.0717896807366873	0.0500512172369409	0.0611775315046384	0.0397756530634432	0.0592853901561846	0.0464684202976459	0.101898132673846	0.0466597645465405
PC 16:1;0_18:3;0	PC	NA	NA	NA	NA	NA	NA	NA	NA	NA	NA	NA	0.00795247604942113	NA	NA	NA	NA	0.00630348877869918	NA	NA	NA	NA	NA	0.0047605407350072	NA	NA	NA	NA	NA	NA	NA	NA	NA	NA	0.00407766149688703	NA	NA	NA	NA	NA	NA	NA	NA	NA	NA	NA	NA	NA	NA
PC 16:1;0_20:2;0	PC	NA	NA	NA	NA	NA	NA	NA	NA	NA	NA	NA	NA	NA	NA	NA	NA	NA	NA	NA	NA	NA	0.00349002343345268	NA	NA	NA	NA	NA	NA	NA	NA	NA	NA	NA	NA	NA	NA	NA	NA	NA	NA	NA	NA	NA	NA	NA	NA	NA	NA
PC 16:1;0_20:3;0	PC	0.016401009120576	0.0130955514368426	0.0341183342129124	0.0225076707316851	0.0265394734481959	0.0234398499261922	0.0403158823136843	0.0244787082676628	0.0119793677160224	0.0289238375168069	0.0306291707774297	0.0127259689115066	0.0112558482856117	0.0109840762436865	0.0124109387909764	0.0251052099728195	0.0239181033021287	0.0286250694336197	0.0206121153024281	NA	0.0190226200851729	0.0118511248683741	0.0278788527261253	0.0145837451272603	0.0125223435117414	0.0136815636356312	0.033294050859245	0.0217025063341032	NA	0.0338164342797362	0.016949278568029	0.0195732875837251	0.0221314458922273	0.0170816375932747	0.0157474924636493	0.0170328492950656	0.0273650390020809	0.027478697547461	0.0158202088095571	0.0311478484544635	0.0171847136237854	0.0165868501368755	0.0204656258664454	0.0156516600649774	0.0198875924170056	0.0131962411722695	0.031873323758725	0.0169253112810021
PC 16:1;0_20:4;0	PC	0.044510698566775	0.0356712044422611	0.0519397068255032	0.0350974743424208	0.0358629646342438	0.0287347679532688	0.049846295488593	0.073994881737367	0.0312592675577492	0.0555881089640986	0.0417322808681925	0.0205643146944199	0.0369377762651912	0.0323804259435085	0.0311744181239182	0.0528363526534891	0.0516534087995161	0.0410297469998148	0.0229230000079523	0.0440003465428187	0.0243666826930164	0.0230316892874426	0.0404569379469032	0.0542428462341112	0.0308608941338398	0.0276549868162794	0.0507744983115915	0.0481250510288578	0.0330756649147764	0.0541698832552545	0.0472788040785535	0.0394726678550771	0.0444660676416124	0.0403510958919974	0.0374320268559731	0.033938662541004	0.0394627819198586	0.0391988048238215	0.0265242305268211	0.0464403671763408	0.0262995347789146	0.0267216297513694	0.0442891852187427	0.0398512611805365	0.0284814222586384	0.0283239471198032	0.0370576998052151	0.0474632272986836
PC 16:1;0_22:5;0	PC	NA	NA	NA	NA	NA	NA	NA	NA	NA	NA	NA	NA	NA	NA	NA	NA	NA	NA	NA	NA	NA	NA	NA	NA	NA	NA	NA	NA	NA	NA	NA	NA	NA	NA	NA	NA	NA	NA	NA	0.00729403710002699	NA	NA	NA	NA	NA	NA	NA	NA
PC 17:0;0_17:1;0	PC	NA	NA	NA	NA	NA	NA	NA	NA	NA	NA	NA	NA	NA	NA	NA	NA	NA	NA	NA	NA	NA	NA	NA	NA	NA	NA	NA	NA	NA	NA	NA	NA	NA	NA	NA	NA	NA	NA	NA	NA	NA	NA	NA	NA	NA	NA	NA	NA
PC 17:0;0_18:1;0	PC	0.0608164857042747	0.0409654174155158	0.0754236071541007	0.0665363862310478	0.0774566006323386	0.0489784643293203	0.0496591485208169	0.0579248725670937	0.0393254422496606	0.0696450408089953	0.0709743558603809	0.0302485182750736	0.0565950009046248	0.0451126884946206	0.0657234905039637	0.0417456543761197	0.0424987586734775	0.0450313339576339	0.060293809108663	0.0490510399528517	0.0573256345711643	0.0677587801768327	0.0464678495659549	0.0527117223915902	0.0572540661748028	0.0747444532649202	0.0643231742332252	0.0643195788466704	0.0528250640920609	0.0355747932521086	0.0341159495540298	0.0671140376120293	0.0633862416095613	0.0453761892330011	0.0473218932306361	0.050970657207744	0.0574211818982175	0.0447839915371924	0.0501553425614	0.0662586266275051	0.0571527110263281	0.0536704923378165	0.0457847070449077	0.035450572743119	0.0269200553289209	0.0308770088375758	0.0517197797670472	0.0548380747900033
PC 17:0;0_18:2;0	PC	0.212301418348521	0.28880279356066	0.150882658377667	0.16225467069741	0.182237817312236	0.191789265519827	0.168483189454837	0.134000701562306	0.101233598869402	0.173248728978265	0.114863669478958	0.149816098748832	0.272589852070712	0.210204750147804	0.243612408789052	0.125436799277958	0.196371899483111	0.154917349998249	0.218608788588741	0.209828765781693	0.297017997670999	0.236395542800766	0.1080292172562	0.155585450460259	0.180794651250221	0.308063493185661	0.244310934606134	0.211523848058432	0.218686009691255	0.121927575096705	0.232377086570531	0.192542239594779	0.201989530380004	0.247024915702643	0.202521392502427	0.202460301174958	0.212389494030863	0.185685857179323	0.148618919148352	0.220414272728772	0.215220080630788	0.172054443143785	0.178858793990349	0.122739858092209	0.174806438253861	0.119604834205567	0.194041525574297	0.16333129117014
PC 17:0;0_18:3;0	PC	0.00222939382485687	NA	0.00364226819630087	0.00279385459945726	0.00272128176092331	0.00212317489488288	0.00444700945516555	0.00670539722146838	NA	0.0065791886777174	0.00688621733061368	0.00560770590065796	0.00258267267833033	0.00249329499654669	NA	NA	0.0052080655491969	0.00265398736346418	0.00388318231236141	0.00478857747956068	0.00147580419382986	0.00309267540080508	NA	0.00247358672150041	NA	0.00311754983638218	0.00240202160730084	0.00305629825892275	0.00149577062969226	0.00129660090905281	0.00161650906787141	0.00340383806570383	0.00276794487317744	0.00502835921672925	0.00330963459648297	0.00217413736586598	NA	NA	0.00222123445803975	0.00272104192151612	0.00355818210095818	0.00231660783122884	0.00307912264089433	NA	NA	NA	NA	0.00335527772156542
PC 17:0;0_20:2;0	PC	NA	NA	NA	NA	0.01418624991405	NA	NA	NA	NA	NA	NA	NA	NA	NA	NA	NA	NA	NA	NA	NA	0.00419005402186678	0.00246544690694164	NA	0.00833856983014593	NA	0.00227286162690585	0.00291684187140252	0.00198550406827109	0.00380299269916978	0.00656170260074743	NA	NA	0.0189149400178333	0.005181365164173	0.00289297305287814	0.00272430211740982	0.00524789624217808	NA	NA	0.00390503159963295	0.00449511016594286	NA	NA	0.00358212560112509	0.00171003597862299	NA	NA	NA
PC 17:0;0_20:3;0	PC	0.03463682937902	0.0156708864837043	0.0505106063505099	0.056911208594711	0.047647973667549	0.027821375672101	0.0413425368386734	0.0297809042667129	0.0271254293824069	0.0529155643643517	0.0426182828898763	0.016144110167599	0.0305082105856295	0.0300897821054827	0.0359808857200557	0.0305670980988662	0.0333503719007868	0.0372527582971389	0.0457629782938666	0.0290774413490776	0.0244968984432111	0.0128950049220671	0.0366993979691505	0.0171283099124219	0.0214409723952203	0.0294392669854559	0.0489183142397552	0.0304000163784576	0.0245555229375764	0.0417646814013253	0.0287434995601304	0.0353292822414297	0.0294030571464917	0.0299828859932074	0.0246581297430547	0.0402796616740534	0.0478755756574208	0.031789641548314	0.0344430497030783	0.0432850868677971	0.0387675851786561	0.0311460043665306	0.0433676039251479	0.029507433028707	0.0297136592890015	NA	0.0463925308576823	0.0336540811725191
PC 17:0;0_20:4;0	PC	0.0705292187548769	0.0846373794335177	0.106639689555112	0.129151866028577	0.067524566430335	0.0927824872329497	0.0936920771297497	0.117433633085896	0.0521438755078064	0.11905368465403	0.0873256146178972	0.0391867399402482	0.0708442988456829	0.0868798666207079	0.0745896925242868	0.094873937245816	0.0807152564617095	0.0903538511737163	0.0641699934284109	0.0971188110514133	0.0700862653062723	0.0385413907251397	0.0713387864470969	0.102922461398172	0.0739646825688171	0.0687957489608542	0.0841126266615657	0.113583341743072	0.0794222910879238	0.102736146935087	0.108861097550225	0.0925850881222729	0.0894716282529752	0.114533402085973	0.0886344956918096	0.0897738138736367	0.0892602603669657	0.0926462684354979	0.0522951210313048	0.116150246365671	0.0657832810922311	0.0882410066126676	0.0964347898334657	0.0876386226685884	0.0810204772114951	0.074709634004124	0.0645177133783384	0.104126796824064
PC 17:0;0_20:5;0	PC	0.0198595436957387	0.00968996968935165	0.003814254076246	0.0255492057946964	0.0261047048645401	0.00189754220328507	0.0225120460046686	NA	0.0172051509555888	0.00275710243292843	0.0027436150655363	0.0105644486086846	0.0232294694962545	NA	0.0326426757916176	NA	0.0248194698854866	0.0265780762107521	NA	0.027414463344167	0.00719842310254927	NA	0.00220548898883223	0.00155501431697213	NA	0.00390169581291943	NA	0.00253257407687349	NA	0.0183145545267774	NA	NA	0.0254697946337816	0.00593215330842658	0.0319172009321438	0.00293736384083001	0.00271559989831438	0.00203871068545844	NA	0.002730474219361	0.0201967168976472	0.0200101171816608	0.00359206844673793	0.00364441305393097	NA	0.00125583269694481	NA	0.00783591396462774
PC 17:0;0_20:6;0	PC	NA	0.0245270723254409	0.0349282673324639	0.0289631467559799	0.0173157966336355	0.0168902068324132	0.0176911256671097	0.0370412320193412	0.02242549232779	0.0344799181633476	0.0291387388850132	NA	0.0298635045694435	0.0192187302448606	0.0303942497789332	NA	0.0465558121963183	0.0314836649879405	0.0193179715367376	0.0272306644344576	0.0222343889060719	0.0188335742482642	0.0186445186198633	0.0234260860763483	0.0216510788009153	0.0213814287179054	0.0257009137457842	0.0302526185141882	0.0324540096206668	0.0180199865246267	0.0209578920898232	0.0226491793313263	0.0227183632082989	0.0341820189338151	0.0274489376638579	0.0170367723399077	0.0283394878008098	NA	0.0243965265976249	NA	0.032328193201553	0.0304957246368841	0.0390603627878774	0.0295448908747714	0.0253877838578194	NA	0.031304242746457	0.020207239631451
PC 17:0;0_22:4;0	PC	NA	NA	NA	0.0174136497432893	NA	0.012181607048989	NA	NA	NA	0.0212613145560028	0.0125903091663819	NA	0.0168715376673606	NA	NA	NA	NA	NA	NA	0.0153857531435855	0.0140533710632631	NA	NA	0.012273211157017	0.0129286439634394	NA	NA	0.0078941581580152	0.0123728332600098	NA	0.0119652011330936	0.0128694144695288	0.0124980313120296	NA	0.00896422216358582	0.0154302786390132	0.0178569679044911	NA	NA	NA	NA	NA	NA	NA	0.0178788927894518	NA	NA	0.0180126177110712
PC 17:0;0_22:5;0	PC	NA	NA	NA	0.0211987696693059	NA	0.0168255991583211	NA	NA	NA	NA	0.0200335524602946	NA	0.0221306247178969	NA	0.0271928256876369	NA	NA	NA	NA	0.0202049984189157	NA	NA	0.0195260464009886	0.0144476127990936	NA	0.0179971326615907	NA	0.0102378608541185	0.0140818295173849	NA	NA	0.0178606814771826	NA	0.0143864168859351	0.0174158434775797	0.0173881132301244	NA	NA	NA	NA	NA	0.0156411330380528	NA	0.0140183750375586	0.0159702970719274	NA	NA	0.0230298104963615
PC 17:0;0_22:6;0	PC	NA	NA	NA	0.0322076800400955	NA	NA	NA	NA	NA	0.0302539282445172	0.0261655580609881	NA	0.0387205725495844	0.026666533406048	0.0614762109665759	0.0209909040596983	0.0312194409776117	0.0299847187933935	NA	0.0455905646534453	0.0356798643438575	0.0365991540717236	NA	NA	0.0236209007949884	0.0348417391319654	0.0405923859082448	NA	NA	0.0286761518928115	0.038007667106251	0.0269567658969304	0.0361223586140543	0.0448779174907638	0.0558389598400618	NA	0.030782035123908	NA	NA	NA	NA	0.0414481043335261	NA	0.0273477226998003	NA	NA	NA	0.0467328929297756
PC 17:1;0_18:0;0	PC	0.00611270351341628	NA	0.0111255238540514	0.00537116609695737	0.00718564330377814	0.00536666568232987	0.00456053834286801	0.00488213763658955	0.00562630705666514	0.00621217500228193	0.0088246573829316	0.00431229880976839	NA	0.00542231826783668	NA	NA	0.00350483400798149	0.00534445592176842	NA	0.00504299315113554	0.00529922727078856	0.00845014132542119	0.00685916509818504	0.00454976474472541	NA	0.00801358954603815	0.00605606923311003	0.00497543293053945	NA	0.00359876861303929	0.00347953256999158	0.00810088944067625	0.00560833587852376	NA	0.0062070180969628	0.00504700957848357	0.00650643464850492	0.00465473628050659	NA	0.00570307873040212	0.00677284258317539	NA	0.00402387336412242	0.00580038346747072	0.00389657822912405	NA	0.00547566091052902	0.00588579173722351
PC 17:1;0_18:1;0	PC	0.0330681265667197	0.0348423579692366	0.0241583787634857	0.0212410896578222	0.0282818839446084	0.0347699189996032	0.0180212921808369	0.0269637945618408	0.0202067775607081	0.0310419408229708	0.0256317501761098	0.0123931147613544	NA	0.0239122362398592	0.0264988761143057	0.0233555850289811	NA	0.024715822095531	0.0323844285215595	0.0274935310038464	0.0419664667738628	0.0454277462446992	0.0202644079755772	0.0303427180115741	0.0301385230109501	0.0396548388908989	0.031774787218187	0.0323300563819499	0.0273180937516255	0.0144096415116668	0.0235821389344012	0.034488648545391	0.0294065373143751	0.0231774566449209	0.0278356350367717	0.0210245254244392	NA	0.0228038875817175	NA	0.0411712095806124	0.0224630606036906	0.0184762541653294	0.0253783498851575	0.0185768550376992	0.0182820116245682	0.0157853437663582	0.0259603832492158	0.0226278001830612
PC 17:1;0_18:2;0	PC	0.0238308166251916	0.0501799755077756	0.034110197265797	0.0177450104885668	0.0359056576667947	0.0346070573763767	0.0320592605948439	0.0394925221385584	0.0354695231198723	NA	0.0475496623963328	0.0284128020990793	0.035108667028483	0.0239315016264979	0.0335358989701297	0.0425247839616529	0.0358471693775065	0.0281534889424603	0.0420465311080494	0.0433816086784866	0.0570507050292841	0.051122686175066	0.0264097329685519	0.0398959202145581	0.0275189967159969	0.0559181333928783	0.0318877324644774	0.0419435037185131	0.0298642970809642	0.0198190955843161	0.0265732253870556	0.0379825952314303	0.0325151819028267	0.028313337664133	0.033021592562104	0.0281589250103242	0.0257343226979127	NA	0.0227724104730567	0.0396736087998601	0.034210383543533	0.0192457189703102	0.0272672533748789	0.0214354017467997	0.0269731166315619	0.0303124051412058	0.0391045144000551	0.0270104582128079
PC 17:1;0_20:4;0	PC	NA	NA	0.0321612973862916	NA	NA	0.0227947497562038	NA	0.0328213072498435	NA	0.0284853818238262	0.0182170343959885	NA	NA	NA	NA	0.0224304521974166	NA	NA	0.0218443999484355	NA	NA	NA	0.0222729376298523	0.0263546797724437	NA	0.0168798597955325	NA	0.0286076222608559	NA	NA	NA	0.0288120253328928	NA	0.0324847847735872	NA	0.0235927733096196	0.0196059240487913	0.0242379999633203	NA	0.022260812565908	NA	NA	0.0274962732404836	0.0301427219525269	0.0203397970537528	0.0142219322053179	NA	0.0378323880154109
PC 17:1;0_22:5;0	PC	NA	NA	NA	NA	NA	NA	NA	NA	NA	NA	NA	NA	NA	NA	NA	NA	NA	NA	NA	NA	NA	NA	NA	NA	NA	NA	NA	NA	NA	NA	NA	NA	NA	NA	NA	NA	NA	NA	NA	NA	NA	NA	NA	NA	NA	NA	NA	NA
PC 18:0;0_18:0;0	PC	NA	NA	NA	NA	NA	NA	NA	NA	NA	NA	NA	NA	NA	NA	NA	NA	NA	NA	NA	NA	NA	NA	NA	NA	NA	NA	NA	NA	NA	NA	NA	NA	NA	NA	0.0109614125203007	NA	NA	NA	NA	NA	NA	NA	NA	NA	NA	NA	NA	NA
PC 18:0;0_18:1;0	PC	0.439161928897078	0.353438908181717	0.716367187045707	0.364561547294903	0.476723136206057	0.445047555781118	0.304591758915447	0.5286918149877	0.530488009605055	0.514619971250878	0.785304839360141	0.26308355977345	0.39793756386071	0.426108533782717	0.32866278432266	0.275658563658471	0.314979588458527	0.459670229394718	0.388035682011198	0.444777482925193	0.401297474007902	0.648485092510217	0.613377402056472	0.426819159708684	0.405664133503131	0.531855840118659	0.446846732054189	0.353411413921367	0.377415353899121	0.246228053336313	0.259505486862065	0.660665611109463	0.379005527096571	0.297398386637505	0.445969472642752	0.382212083805815	0.528333207904351	0.363280206137993	0.473805757480236	0.478982764385768	0.448510284861996	0.231845829503746	0.279584423914605	0.385264447867273	0.27468605399831	0.220404645714652	0.469705476101818	0.39998413979647
PC 18:0;0_18:2;0	PC	2.25383563288668	3.62407246724896	2.21443459815491	1.75888756721426	1.87222250685148	2.46404044633536	2.15816274052157	2.04609236940501	2.20530833166417	2.44706475122915	1.91774521264801	2.04569309261813	3.14382462705701	2.85212543365461	2.49222364437068	2.09246354319665	2.23906316168593	2.48202057818462	3.019198622945	2.92747662479639	3.44018510220659	3.45897343897417	2.12305190533539	2.23742269682794	2.34953528028061	3.47668596046393	2.86602046771238	2.3590167437591	2.95654109318085	1.62373492910557	2.79856822620548	3.14966978071452	2.4447913042301	2.83883850360311	2.97559543988153	2.93128420720262	2.5108219387844	2.8017350677109	2.78095867243965	2.7516684766653	2.73086582044784	1.72801080565714	2.15763723964668	2.10804059619358	2.46999807024828	1.78596037623755	2.94796748556861	1.99004965542585
PC 18:0;0_18:3;0	PC	0.0332414239205579	0.027226652061639	0.0535224700053597	0.0217370723296264	0.023418841526143	0.0246409107287743	0.0296857063335339	0.0530384271135117	0.046047649153998	0.0331893316321124	0.0531827058225283	0.0923474013319538	0.0303071654316631	0.0244145433896219	0.0213654717281479	0.015573371576161	0.0454331729133279	0.0404710033317877	0.0409687496392022	0.0640568807118116	0.0241199143889845	0.0357025885109322	0.0579813191638792	0.0319137868110821	0.0134119463763201	0.0428698784360996	0.0342061369660877	0.0342544283628335	0.0217011042044978	0.0168209746125757	0.0158012905748362	0.0409833619257365	0.0351716494517113	0.0600062631318176	0.0457332460719677	0.032449364491188	0.0443641061113894	0.0316104644117204	0.0561452474658975	0.028598908597096	0.0421331596520863	0.0153907774924379	0.0223173159720331	0.0328764770617979	0.0276740521450239	0.0184202339041294	0.029055246236497	0.0382150717996922
PC 18:0;0_19:2;0	PC	NA	NA	NA	NA	NA	NA	0.0177972903861591	NA	NA	NA	NA	0.00330541228651499	NA	NA	NA	NA	NA	NA	NA	0.00532836531326263	NA	0.00424883974060498	NA	0.0117734375362713	NA	0.00628699849309974	NA	NA	NA	0.00834219914579981	NA	0.00344441281420081	NA	NA	NA	NA	NA	NA	NA	NA	NA	NA	NA	NA	0.00340542570084939	NA	NA	NA
PC 18:0;0_20:1;0	PC	NA	NA	NA	NA	NA	NA	NA	NA	NA	NA	NA	NA	NA	NA	NA	NA	NA	NA	NA	NA	NA	NA	NA	NA	NA	NA	NA	NA	NA	NA	NA	NA	NA	NA	NA	NA	NA	NA	NA	NA	NA	NA	NA	NA	NA	NA	NA	NA
PC 18:0;0_20:2;0	PC	0.0280943110253589	0.0302572577607005	0.0526260671360482	0.034561200806888	0.0324957842295201	0.0357361995286034	0.0332445648931506	0.0447825895835014	0.0377141158441915	0.0438739699500025	0.0586617357809887	0.0232920977647223	0.0452652896317557	0.049072587318277	0.0300693815376779	0.0324854938461769	0.0337039082672707	0.0499644788388132	0.0356351894305335	0.0387296285119722	0.0397260010447142	0.0472303609501048	0.0463293350354178	0.0288530964388014	0.0226767059296962	0.0336875277824107	0.0445524381620939	0.0229339169219306	0.0393010672158969	0.0256214488400446	0.0303549350645815	0.0475182532565047	0.0420914792341908	0.0331663935566096	0.0439968230950938	0.0260725222059243	0.0474223093664403	0.0319086899870794	0.0361602890814017	0.038268922707277	0.0543927106685417	0.0228160259231098	0.02687819171266	0.0334446829654619	0.0225288757611677	0.0210552824786586	0.0403382851707323	0.0347677039023677
PC 18:0;0_20:3;0	PC	0.309816350196769	0.224541642970076	0.646379457953282	0.512223780851017	0.378495349707031	0.380601809211099	0.484747186482744	0.329268267026122	0.349277694082208	0.492221096172272	0.66936028469612	0.222861393768269	0.234705439872932	0.448545700397426	0.232609168158125	0.347443883934155	0.32002435681131	0.506150938439984	0.515201032961359	0.25188714426798	0.238286835766718	0.202924053941183	0.64935155251528	0.213709394329815	0.264904910980959	0.276986947868738	0.439538236570328	0.263594751113822	0.290975132408112	0.418301490235746	0.336217550712191	0.474087579526215	0.302143243961569	0.287812752441193	0.375630914153579	0.408913229467231	0.565277982348542	0.497375633264144	0.54483999713334	0.472294931788632	0.433483882392876	0.277218716419968	0.388380784189369	0.356516710595756	0.501577390359131	0.231194014113503	0.490918163338675	0.421462197001561
PC 18:0;0_20:4;0	PC	0.691309944658591	0.796460311189166	1.03592514946453	1.18917282766838	0.555998631262795	0.785675897987226	0.917277961225228	1.17735677989549	0.83958985647148	1.20436130413649	1.14929912828659	0.343052239912517	0.92777762106348	1.05464880934787	0.618256240635831	1.19903229383654	0.974832626367123	1.06206937624694	0.67639258609076	1.05772915113473	0.640531284331763	0.390826370415708	0.966168179211832	1.15258030442123	0.896810343707459	0.498940388262629	0.924937531196748	1.06072114364024	0.997982425678867	1.11299121254761	1.21944180512157	1.03551826223084	0.887912325113858	1.24767762595537	1.04457035076111	1.19386987306367	0.954578698336204	1.14380710196478	1.03170482096765	1.26406133239548	0.672779741866072	0.916701387521058	0.962723203466074	1.18032958552705	1.0170277961601	0.992604535681956	0.847093209980278	1.12631847608768
PC 18:0;0_20:5;0	PC	0.0454113970308166	0.0708643710905801	0.0943782123781916	0.0571757939557907	0.0532756315673992	0.0558267921099276	0.0670690020981714	0.113390689576662	0.105997084268	0.0767293746421183	0.0962847753736667	0.095203180415159	0.121758814630669	0.0659314538759728	0.0968384770359712	0.0338394091518954	0.112358776424055	0.0972008293119047	0.0361680911874147	0.110908427140908	0.0349488153758559	0.0313039632527622	0.0853806190441787	0.0783105537756528	0.0517982473446636	0.0726483477218123	0.0677601635472775	0.0866793960152547	0.0485716673976336	0.047309141018229	0.0415450683967212	0.0778435176958661	0.116873935890952	0.144669823793152	0.157176279629017	0.0856577835151918	0.064813686237745	0.0804497203916205	0.123522426107874	0.0712675115578552	0.0714255112854248	0.0471115183185722	0.103264684294276	0.179905918193955	0.048431627038637	0.0508895685434919	0.0544815477748941	0.188232158931182
PC 18:0;0_22:4;0	PC	0.0391946846396808	0.0234488523676602	0.0452304528923185	0.0325864637658073	0.0304447957175731	0.0272917447407303	0.0324004455675971	0.0426613952441577	0.0144538353571787	0.0433286585697071	0.0508680590040811	NA	0.0293074004265573	0.0288836633735606	0.024425663683069	0.0318815511980346	0.0244740615539791	0.0421189197160768	0.0406317901071431	0.0248730501428168	0.018401882150536	0.0246084200359143	0.0614656285764518	0.0253530941963664	0.0214817537026998	0.0249865010956404	0.0350789455618934	0.0359335816002523	0.0338233801292184	0.025930334524916	0.0314647733718625	0.039042164198394	0.0180606644916049	0.0273705236020933	0.0253036061993564	0.0499992024970123	0.0534373980534062	0.0421994561019583	0.034314829024945	0.0371303344064914	0.0233582065765681	0.0243480927304139	0.0204144980254944	0.028204586388516	0.0386500182195552	0.0170733836758194	0.0290443584811377	0.0338931670461435
PC 18:0;0_22:5;0	PC	0.0901872891216896	0.0681664633312796	0.127816240555828	0.0865261953970155	0.082940133545069	0.0769624232571275	0.0831736384168932	0.136799488367993	0.077507634860954	0.100815645853143	0.137571296770769	0.0568857418785435	0.0955662349611339	0.0798338213574437	0.0701103208510582	0.067444489404996	0.0671413023881811	0.12998839847886	0.0851936987888686	0.0852826461722754	0.0616172047886805	0.090910260321684	0.165528083546149	0.0633955299766365	0.0539193119786227	0.0591057392191878	0.0926651642965324	0.108214502142647	0.0754717695594672	0.042841002385038	0.0747884367431022	0.110977044380468	0.056635719471216	0.124089082609674	0.0973733926734016	0.122107702382451	0.111327828955356	0.108173226549866	0.119194527671201	0.100943708989289	0.0912352111910242	0.0651073865842168	0.0797333504068603	0.0740886831243419	0.0976237337788115	0.065523317472724	0.0769357493563382	0.12583622750974
PC 18:0;0_22:6;0	PC	0.112460945001429	0.185867825690375	0.264591977093013	0.262229831070005	0.142132323174649	0.121439468347412	0.198765366523519	0.299647355079828	0.275911007978082	0.258949251907544	0.330442479359741	0.0846005229463645	0.354076394667737	0.227817138472376	0.391270046423741	0.189697742422095	0.226463461667901	0.311189770735022	0.19710504044464	0.329412227246173	0.168064297223079	0.242000529626693	0.207550860807291	0.189817768666958	0.203509968130371	0.0854643394342178	0.265434011097913	0.136750603852407	0.213461246611705	0.178481779881858	0.262374544507451	0.153679176153565	0.196405732545518	0.316335534970779	0.422853547138533	0.159360359467445	0.269634106844476	0.227401891498924	0.247689208785739	0.162739123674352	0.286766313357709	0.338075528052098	0.21843087214394	0.210930073439565	0.197646237545589	0.182830718619441	0.231495712086004	0.387581392307097
PC 18:1;0_18:1;0	PC	0.301933058345543	0.34570159372673	0.275926557714487	0.193288450646257	0.310033335211314	0.342879896023858	0.177818338929424	0.283307517654853	0.305147812274969	0.302879096028674	0.253134625111472	0.125574818469436	0.355232581883584	0.23754393923563	0.245620485309687	0.253976345504075	0.281023716038737	0.221945384450515	0.386240699802686	0.232826987816997	0.341019091671117	0.468793012416861	0.274412662313304	0.337671137778296	0.356487107229515	0.432340173679779	0.292964837785717	0.313138394244074	0.277164143354281	0.143481442094562	0.185755777299855	0.439439908617095	0.261889366642941	0.22786321723742	0.287532277779701	0.216614930727036	0.226580159074212	0.212089181675441	0.296569773222841	0.525213371233256	0.227415712556431	0.149892379044121	0.204459706896265	0.193763975582301	0.164513681998482	0.15865076509457	0.268702738532301	0.195419032249433
PC 18:1;0_18:2;0	PC	0.72586424097978	1.13650720930456	0.556113136753923	0.479742469994999	0.726482543660529	0.834461500527655	0.529312423502678	0.557432945167983	0.618551556370947	0.669493758775198	0.409758512677573	0.5387685762824	0.87622574449015	0.617119860862136	0.728345565626034	0.667728652908734	0.776509496704489	0.542750617074888	1.05033239384934	0.663639289187366	1.27458776629341	1.20222083124353	0.599846196168197	0.719487842257733	0.705684796324969	1.39638550075831	0.852400402307666	0.861251342279996	0.784382900750041	0.393434791579578	0.743478313658823	0.960617648632883	0.739415786873406	0.739793629375944	0.757048149449195	0.707276174279835	0.634645758118797	0.663027364305054	0.70607518663818	1.06917584299704	0.674802170448557	0.426760034276826	0.60984257037041	0.49082575651288	0.620755656889331	0.426347630459598	0.824379993420791	0.506799159395084
PC 18:1;0_18:3;0	PC	0.0241036792119426	0.0240881112780469	0.0270575059060161	0.014210791972388	0.0196720430304598	0.0261934496076897	0.0183881491617608	0.0367158040313354	0.0348629139979689	0.0264937766595685	0.0194578463032463	0.0445654408213441	0.0270307823675511	0.0121140804606546	0.0228986927331593	0.017174534417413	0.052161093125969	0.019124286117076	0.0503889014963535	0.0448766188827477	0.0330843010844075	0.0316559930748988	0.0369307030301881	0.0329046902129712	0.0150222706546016	0.0378532178498742	0.0232208207809309	0.0367315518382918	0.0223113251448795	0.0108589811041643	0.00922908648887253	0.0374088208877003	0.024937420809115	0.0584548118279409	0.0274356531126898	0.0223287310437612	0.0176881101081114	0.0218247943474633	0.0373787709623109	0.0333531192988809	0.0223611299335258	NA	0.0170493166717989	0.0169602913737241	0.0105997110320482	0.0142564608361534	0.0137766326157217	0.0250185292831141
PC 18:1;0_19:1;0	PC	NA	NA	NA	NA	NA	0.00562611392178613	NA	NA	NA	NA	NA	NA	NA	NA	NA	NA	NA	NA	NA	NA	NA	0.00385113719150546	NA	NA	NA	0.00548505304935928	NA	0.00372606094621738	NA	NA	0.00538048315876291	NA	NA	NA	NA	NA	NA	NA	NA	0.0051295724509445	NA	NA	NA	NA	NA	NA	NA	NA
PC 18:1;0_19:2;0	PC	NA	NA	NA	NA	NA	NA	NA	NA	NA	NA	NA	NA	NA	NA	NA	NA	NA	NA	NA	NA	NA	NA	NA	NA	NA	NA	NA	NA	NA	NA	NA	NA	0.0032157831313997	NA	NA	NA	NA	NA	NA	NA	NA	NA	NA	NA	NA	NA	NA	NA
PC 18:1;0_20:0;0	PC	NA	NA	NA	NA	NA	NA	NA	NA	NA	NA	NA	NA	NA	NA	NA	NA	NA	NA	NA	NA	NA	NA	NA	NA	NA	NA	NA	NA	NA	NA	NA	NA	NA	NA	NA	NA	NA	NA	NA	NA	NA	NA	NA	NA	NA	NA	NA	NA
PC 18:1;0_20:1;0	PC	0.00396002350888564	0.0065370304775848	0.0036146225191774	0.00391996832865348	0.00455952815919021	0.00656807222530019	NA	NA	0.0076116515720881	0.00706328277489467	0.00417599096897889	0.00213597294335358	0.00937259851751726	0.00476397745952791	0.00469354663953235	0.00459495968681691	0.00662767047035816	0.00388854781398334	0.00685651945201735	0.0044010207688259	0.00742201175503949	0.00852350759684203	NA	0.0053960634701989	0.0055634296291016	0.00682026495901305	NA	0.00576107861492662	0.00754744694518258	0.00152793565090681	0.00332785266600094	0.00731306914100349	0.00673957821927335	0.00549310356685029	0.00657092851289632	0.00330380264211202	NA	0.00302769227684943	0.0057329426022321	0.00726803220473597	0.00523601605500826	0.00301926208327939	0.00375987497965591	0.00536522960059897	0.00161736763361289	0.00359578543246787	0.00369502087242992	0.00559719566781146
PC 18:1;0_20:2;0	PC	0.0185734058731522	0.0121171268587398	0.0177232968278551	0.0144048888167942	0.0176375256820047	0.0196964933154272	0.0144434821815104	0.0123149451401987	0.0137279815684684	0.0181063387366544	0.0179533675360816	0.00808262959985796	0.0130571146450663	0.016360107408279	0.0104547714865953	0.015672568988777	0.0148632642341236	0.0156720072226994	0.021424436949585	0.0113949244652667	0.0159606293523691	0.022641453369831	0.0161441211380809	0.0140079918023839	0.010419976690067	0.0199216802856277	0.0216146683462239	0.0120340150644733	0.0155971803695987	0.0126570749061774	0.0111273272759652	0.0262280543506173	0.0167327246271405	0.0124858894450764	0.0125867403542977	0.0139221767854665	NA	0.0117518289963351	0.0144310947001933	0.0196713478368685	0.0199509591281607	0.0104993650676038	0.0132677593945526	0.0120173504818262	NA	NA	0.0203196204125111	0.0124873406555287
PC 18:1;0_20:3;0	PC	0.129642585341161	0.0984430878127537	0.178654623520311	0.170164902605105	0.157488655520516	0.16237743083683	0.158840526220426	0.117512153699961	0.104626850150441	0.174351594287331	0.150488780606768	0.0672399193629592	0.10821828721645	0.108391607236001	0.0961964515326686	0.167015863211657	0.150136846954022	0.139592223655329	0.17271955616807	0.0938479764424052	0.126320139640147	0.0828245459479671	0.173612262309924	0.124458477378613	0.100253127202069	0.13885491111792	0.170380870940986	0.153445946637788	0.125371891705905	0.145853148264663	0.119795319641367	0.186405193931495	0.135657109609671	0.109718829331354	0.119781667132038	0.130896265113741	0.156438350259894	0.146448034819204	0.140669744472782	0.22113962573132	0.122625194801996	0.107872257031455	0.123139112019182	0.116669077449672	0.141869753385113	0.0803322651968204	0.161417899958712	0.126301435111972
PC 18:1;0_20:4;0	PC	0.175740913626131	0.185108768764598	0.219454176820656	0.235763394428136	0.157595929113084	0.199221147929303	0.192912519365868	0.26304494846847	0.168149056313977	0.252134178819245	0.195996878678294	0.0922077835541705	0.194702858923967	0.151929866501321	0.154015218397745	0.303434948159556	0.263102869993771	0.18621392847511	0.159110072774671	0.220699472184963	0.177153479239868	0.107217535224987	0.189833314783279	0.306482322270764	0.187059541349993	0.177953783604815	0.218201769841204	0.334165354116077	0.224368042662243	0.204025370764807	0.219423103413192	0.258020613960213	0.210696644011311	0.245632520795055	0.207386684158211	0.222007040358475	0.193932467270734	0.200276284262196	0.175042336774637	0.338918946303965	0.129213642478359	0.148165265521645	0.200189110496768	0.220149645831776	0.165426653357894	0.166219436432292	0.161754690356016	0.222627635464412
PC 18:1;0_20:5;0	PC	0.0477833607834624	0.0734557992338962	0.0541156872900942	0.0344923299342655	0.073982747042702	0.0546014763617443	0.0456224413050693	0.0932700930069251	0.08420310729906	0.0534543758693843	0.0551500367647911	0.0486381045986762	0.0831504914796571	NA	0.084673269441052	NA	0.108004417804211	0.0617289484624079	NA	0.06847901596207	0.0607274872262799	0.073992988698541	0.0647158834135427	0.072679332329311	NA	0.0707158478153252	0.0771060175306247	0.0678664040583797	NA	NA	0.0447410101851576	0.0719492973956706	0.0779207362777945	0.0705737051871179	0.0950026595830469	0.0470216162014926	NA	0.0458035407439958	0.0757562061596881	0.0694403621166116	0.0714374357283147	0.0369192729155669	0.0692093490565685	0.0816793640091948	NA	0.0312160417893984	0.0528147916789763	0.0911618925041753
PC 18:1;0_22:4;0	PC	NA	NA	NA	0.00567109626163436	NA	0.00694563218534124	0.00776192353597109	NA	NA	0.00973400606345444	0.00923107806196982	NA	NA	NA	NA	0.00962868009800128	NA	NA	0.00831432070703731	NA	0.0107287197562886	NA	0.0161300279348084	0.00905960062181544	0.00482921278143658	NA	NA	0.0107495122639656	NA	0.00460175393868609	0.00686221087722793	0.0114507332156075	NA	NA	NA	0.0118249035926681	0.0124696993270801	NA	NA	0.0116497393232696	0.00685860328291708	NA	0.00796316083821155	0.00525958059336391	0.00816703262711437	NA	NA	0.00787054787254267
PC 18:1;0_22:5;0	PC	0.0329151888890121	0.0289072308185327	0.0338711262743989	0.0297904769778729	0.0285828617754452	0.0331242645715897	0.0260424106459299	NA	NA	0.0349064241485153	0.0339961845754214	NA	0.0374919281505049	NA	0.0382637112358631	NA	0.0392631895306157	NA	0.0338719520350455	0.0320126477200517	0.0356397118049512	0.0341038444171083	0.0409142152204707	NA	NA	0.0320305825821777	0.0383233653302792	0.0458000469951444	0.0326709245181757	NA	0.0334797165699694	0.0331074453486952	0.0303674608597621	0.0519761233258995	0.0350610380036734	0.0415723428468747	NA	0.0286668478432885	NA	0.0474414208621822	0.0338100468827969	NA	0.0324211636729145	0.025781871057546	NA	0.0200102478572228	0.0336815016496037	NA
PC 18:1;0_22:6;0	PC	NA	NA	0.0350222433507233	0.0407994965323082	NA	NA	0.0246060528758656	0.022050987215626	NA	0.046822582923049	NA	NA	0.0482780952353957	0.0201106646281011	0.062612350715099	0.0298067465611567	NA	NA	NA	0.0477518595796947	0.0429315491948484	0.0665159775580911	0.0277005075279329	0.035101512303609	NA	NA	NA	0.0346913613083393	NA	NA	NA	0.0290654075774906	NA	0.0514243494817933	0.0508711849322397	NA	NA	NA	NA	0.0418904562084878	0.0390798794706556	0.0375974083926537	NA	0.0339798826634332	NA	NA	NA	NA
PC 18:2;0_18:2;0	PC	0.331280106809355	0.811946724548439	0.243058707011935	0.193063140255667	0.477348623004088	0.346398246840216	0.241827873736679	0.246627820241551	0.226427545887165	0.243252659281992	0.134942428954024	0.324188403346728	0.360278002122304	0.29910855913291	0.324072206316829	0.273229526211583	0.343523208749833	0.234486284526911	0.463182344600183	0.394810009963851	0.676615287945954	0.626097388049333	0.348481097846443	0.286206326239077	0.305769749029964	0.799010540155216	0.38896712183023	0.374669025656572	0.379988106087821	0.142842531642983	0.429331300644506	0.360862734509984	0.332329035423019	0.441350994705561	0.359742915740845	0.363852386768655	0.317749757268457	0.316392127764639	0.308049119055939	0.459595302413328	0.321289134245187	0.150911067862714	0.2547818162898	0.241855162631988	0.434027526662785	0.186428726654582	0.398935161203531	0.337721526171658
PC 18:2;0_18:3;0	PC	NA	0.0368642280059999	0.0112837541338403	NA	0.0204772647668558	0.0178442651444387	0.0159800676710548	NA	0.0184188597974939	NA	NA	0.0475820971726269	NA	NA	NA	NA	0.0320107009680511	0.0168012829635235	0.0310907438397832	0.0386135376793447	0.0399807456760705	0.0246976626070494	0.0276291255819986	0.0162072437822452	NA	0.0359083063234652	0.0160277604234402	0.0239796118763847	NA	NA	NA	0.0249177359396217	0.0151050151809646	0.0526451692610736	0.0291229657346409	0.0159912900621196	0.0159379600032062	0.0164103148006706	0.0261958375165013	0.0190565168494832	0.0177669168659704	NA	NA	0.0168219569659932	0.012977859641118	0.00928541258422128	0.0135259338931654	0.0234122589525707
PC 18:2;0_19:0;0	PC	0.0167051399304049	0.0176982824720254	NA	NA	NA	0.013323773308567	NA	NA	0.01433518866864	NA	0.0118933075083123	0.0100157618952888	NA	NA	0.0272159639419298	NA	NA	NA	NA	0.0212677296472926	0.0211453081722168	0.0115091526948587	NA	NA	0.0161876194573424	0.0179182798478169	0.0139647938921299	0.0128642012485107	0.0164871230777331	NA	0.0159579575260763	0.00978998829923344	NA	0.0149452367897201	0.0141131334919199	0.0120351017510404	0.012489138159608	NA	0.0141284801623315	0.0115650716766256	0.0142356377327635	NA	NA	0.0138179870532283	0.00850725266718675	NA	NA	0.0156060377073308
PC 18:2;0_19:1;0	PC	NA	0.00941083982309853	NA	NA	NA	0.00783204086402322	0.00570563166763388	NA	NA	NA	NA	0.00512164067339306	NA	NA	NA	NA	NA	NA	NA	NA	0.0119047167201731	0.00985030934654459	NA	NA	0.00710401718443983	0.0117912563744057	NA	0.00891551753211485	NA	NA	NA	0.0105227357488929	0.00904660511961019	NA	0.00771471861705922	NA	NA	0.00770887081850965	NA	NA	NA	NA	NA	NA	0.00531082468358053	NA	NA	0.00748753483082298
PC 18:2;0_19:2;0	PC	NA	NA	NA	NA	NA	NA	NA	NA	NA	NA	NA	NA	NA	NA	NA	NA	NA	NA	NA	NA	NA	NA	NA	NA	NA	NA	NA	NA	NA	NA	NA	NA	NA	NA	NA	NA	NA	NA	NA	NA	NA	NA	NA	NA	NA	NA	NA	NA
PC 18:2;0_20:0;0	PC	0.00711924244392997	0.0170978533921049	0.00521700669772984	NA	0.00668470505453168	0.0100073201297077	NA	NA	NA	0.0068898868220494	NA	0.00850759473899542	NA	0.00706815368666324	0.00747996999870209	NA	0.00877405180183748	NA	0.0115130066955438	0.00925750153825178	0.0188021253898927	0.0127600487040189	NA	0.00766408214188747	0.00726012119516123	0.0165088658308093	0.00794191720678526	0.00811023370764867	0.0106795379695138	0.00293936434303013	0.00974875739315386	0.00803135858630069	0.009550215138039	0.0101482835191606	0.010156019653229	0.00670898507159768	0.00653428388662769	0.00541874835637277	0.00741442179702581	0.0106581713417288	0.00994538711881575	0.00512413250873127	0.00674069379475485	0.0051421619251994	0.00511906769017608	0.00520805288988813	0.00875727271663102	0.00478308695968324
PC 18:2;0_20:1;0	PC	0.0176825363460721	0.0259671489126582	0.0113832650254145	0.0101146577410747	0.0136267784691402	0.0236514570649354	0.0118348049165	0.0129200752183014	0.016055249453372	0.0176794636424277	0.00988006995915006	0.0111203539245968	0.0275712582372602	0.0201424105968098	0.0173585814631788	0.0170846564778518	0.0246520164097558	0.0124938927171988	0.0368214293550612	0.0131137884768703	0.0294392166333041	0.0308735730282674	0.0124063251809332	0.011955598175726	0.0176930467331162	0.0280680960478971	0.0205578906620937	0.0225430838020796	0.0272831594368973	0.0125034359414764	0.0199422549946632	0.0246508730775524	0.0223253085927997	0.0221070353613553	0.0218518484332967	0.0162992387276293	0.0199530025635929	0.0175819536558184	0.0264651991557761	0.0274565144879729	0.0169779142242953	0.0129583970342017	0.0192870042262125	0.0164812228079557	0.0147522789152351	0.0132566738154962	0.0171280060217931	0.0174454366821914
PC 18:2;0_20:2;0	PC	0.0188896923788058	0.0351125885813058	0.0147252457337555	0.0112009244951713	0.0205711750868557	0.0272076485650312	0.0183162317505734	NA	0.0184591085410717	0.0233230910844678	NA	0.0156790867372541	0.0352483929047243	0.0306303058840847	0.0172749442865106	0.0294227722379153	0.0292630945066883	0.0232274019428249	0.0317664868451155	0.0208546134050944	0.0556433428313402	0.0344276214865753	0.0180596354617021	0.0243112316150952	0.0206593343255476	0.0353342794242952	0.0380436446567281	0.0242973220426048	0.0338592740788163	0.0168462674287276	0.0340190268909691	0.0343619947918229	0.0324939514263631	0.0311200828816244	0.0266006437323071	0.0240352054129543	0.0185448310438233	0.0208865526997926	0.0168942173200559	0.0384755090890233	0.0282433125220136	0.0163448740649648	0.018564916543528	0.0174252282412865	0.0197136842366167	0.0132140941539482	0.0314987084688591	0.0190247250381092
PC 18:2;0_20:3;0	PC	0.0397870706825148	0.0533596278146336	0.0532757066072587	0.0353520300743164	0.0710729808488776	0.0473482151852855	0.0510638594918916	0.037662491010511	0.0304162714533949	0.048291867300264	0.0295962444961764	0.0430311168228301	0.0253096486277333	0.0424622596797955	0.0328251622718396	0.050808683700475	0.0522902634051818	0.0391313514914906	0.0663363817721749	0.0360437732768357	0.0663955273198005	0.0426212220508935	0.0780765666855347	0.0404940910007713	0.029130468085343	0.0754532781895198	0.0555992363409146	0.0496960813140274	0.0386924406730165	0.0320919010423314	0.0437433595441357	0.0513551862824959	0.0466387010154812	0.0410133228233705	0.0421480049547645	0.0520889769694162	0.0554370689024413	0.0525960198644733	0.0341039010411495	0.058936362435579	0.0439274998096786	0.0241732907565525	0.0377630005590909	0.0438321581228867	0.0478065758332857	0.0210214187594734	0.0538374492182422	0.0525874971405119
PC 18:2;0_20:4;0	PC	0.0993715127326022	0.183838524763606	0.108576497139323	0.11306184721387	0.130220368659347	0.0996484916749083	0.10991684927568	0.149873648288081	0.080622570749345	0.139936554832427	0.0761849699392845	0.0795776393390337	0.133724328568103	0.113749987839557	0.104051287439219	0.153870359496386	0.167878155068336	0.11731867719509	0.128617544904406	0.172282386609183	0.184579522760837	0.0860673355273838	0.121052459357306	0.161692817818362	0.111029201435726	0.137203266855402	0.130483517316332	0.142418067587589	0.137735908974726	0.110270383946006	0.152285921414252	0.125515596166221	0.121899526039073	0.146166424589933	0.130726533601862	0.132629760996326	0.125413676726188	0.125760872096724	0.093624758517823	0.148771679464843	0.0932194618548569	0.0853005253690709	0.108489139857098	0.118970163547752	0.136322222810797	0.0869668662930362	0.124415628628145	0.161198857091497
PC 19:0;0_20:4;0	PC	NA	NA	NA	NA	NA	0.00748365132775755	NA	NA	NA	NA	NA	NA	NA	NA	NA	NA	NA	NA	NA	NA	NA	NA	NA	NA	0.00689788153664418	NA	NA	0.00651041983142959	NA	NA	0.0082775064373564	NA	NA	NA	0.00558577587726368	NA	NA	NA	NA	NA	NA	NA	0.0170299161451847	NA	NA	NA	NA	NA
PC 19:1;0_20:4;0	PC	NA	NA	NA	NA	NA	NA	NA	NA	NA	NA	NA	NA	NA	NA	NA	NA	NA	NA	NA	NA	NA	NA	NA	NA	NA	NA	NA	0.00673786548679034	NA	NA	NA	NA	NA	0.00753939623418828	NA	NA	NA	NA	NA	NA	NA	NA	NA	NA	NA	NA	NA	NA
PC 20:0;0_20:4;0	PC	NA	0.00618913310359724	0.00380781316025992	0.00596043821942781	NA	0.00617671633908025	0.00537771318336857	NA	0.00239088224880411	NA	NA	NA	NA	0.00603573660865799	NA	NA	0.00544241141131974	NA	NA	0.00638706175476013	0.00650966236186023	NA	NA	0.00616984813393939	0.00308554803160333	0.00878794770346467	NA	0.0083601307822049	NA	NA	0.00889073727363269	0.00551296511286194	0.00634688076620006	0.00595313748024434	0.0055245253259604	NA	NA	NA	NA	0.00746087082227392	0.00498122940648481	NA	0.00554127889533153	0.00538591406628209	0.00423629185098551	0.00302765439513412	0.00378423174482434	0.00688327898446561
PC 20:1;0_20:3;0	PC	NA	NA	NA	NA	NA	0.00465538857925014	NA	NA	NA	NA	NA	NA	NA	NA	NA	NA	NA	NA	0.00399423845109679	NA	NA	NA	NA	NA	NA	NA	NA	NA	NA	NA	NA	NA	NA	NA	0.00436297080696011	NA	NA	NA	NA	0.00596358819452263	NA	NA	NA	NA	NA	NA	NA	NA
PC 20:1;0_20:4;0	PC	NA	0.0073294762069584	NA	NA	NA	NA	NA	NA	0.00558921530331743	NA	0.00579074125985898	NA	0.0101408317920089	0.0055218371111326	0.00442621515800661	NA	NA	NA	0.00797297347503097	NA	NA	NA	NA	NA	0.00464976877470555	0.0061622943372378	NA	0.0128489199135072	0.0112236552039612	0.00499876950612552	NA	NA	0.00640869690613166	0.0101392614097325	0.00786925309766671	0.00546097599722844	0.00922532302798552	0.00891052771931846	0.00844650818986122	0.0106361081386865	0.00500724038515555	NA	0.00667758820691863	0.00718972557391211	0.00647235619962982	0.00812479489582126	0.00835429266457765	0.0115197684127502
PC 20:2;0_20:4;0	PC	NA	NA	NA	NA	NA	0.00654494000120471	NA	NA	NA	0.0113490495037914	NA	NA	NA	0.00958423629719816	NA	NA	NA	NA	0.00952633156166052	NA	NA	NA	NA	0.00964493229559286	NA	NA	NA	0.00997596931452252	NA	0.00690831354923612	NA	NA	0.00931520532285981	0.0104389373343236	NA	NA	NA	NA	NA	0.0149541667873781	NA	NA	NA	0.00888503759860871	NA	NA	NA	NA
PC 20:3;0_20:3;0	PC	NA	0.00521960803312404	NA	NA	0.00576926711700558	0.00225646637525838	NA	NA	NA	NA	NA	0.00439758770365885	NA	NA	NA	0.00733837522622926	0.00464961023128612	0.00626727581774567	0.00544050781913876	NA	0.0048121666965027	NA	0.00829413278468546	NA	NA	NA	NA	NA	NA	0.00297807036746505	NA	0.00285238366612209	NA	NA	NA	NA	NA	NA	NA	NA	NA	NA	NA	0.00249422457679876	0.00649700676713666	NA	0.00428829299915727	0.00522980637039138
PC 20:3;0_20:4;0	PC	NA	0.045945449145503	NA	NA	0.0441508826607314	NA	0.0127545879518139	0.00974680667867172	NA	NA	NA	NA	NA	0.00876505488418775	NA	0.0107058435987533	NA	NA	0.0526580906987006	0.0103352551898137	0.0103523033808457	NA	0.0187460414910442	0.00963095876252881	NA	0.0362663574490066	NA	0.0102444330995948	0.0513618222351161	0.0394755792917746	NA	0.0101794826782736	0.0460059339170137	0.00939495699680179	0.00849637204169545	NA	NA	0.0317684513660914	NA	0.014997414552078	NA	0.00702214599120695	0.0423347967561343	NA	NA	NA	0.0434688218192901	0.0556425151485679
PC O-16:0;0/16:0;0	PC O-	0.119914090070446	0.149119719728346	0.125572393280722	0.0896664996731988	0.114860831563532	0.17426308866555	0.123535534571323	0.202585903610734	0.0675066162893457	0.123574465506035	0.0754840096748238	0.074457053052499	0.122780389714043	0.102936296439544	0.11028505146739	0.11380666934324	0.11605128526685	0.130089489121664	0.217452388073976	0.135030912453332	0.116705856034103	0.149361312110031	0.178017009918252	0.13314596898887	0.115358905461136	0.179842193569684	0.108625357727341	0.152535378541331	0.109969295526552	0.0786212234233292	0.190348245486492	0.107104226339697	0.126064947450968	0.152902740827696	0.129914014066815	0.170214907164133	0.141192349920282	0.117481268769695	0.121769046087927	0.142863018302097	0.148057452882089	0.113104578388039	0.150944649374546	0.092381811693794	0.191625754095686	0.103628697355011	0.138620703719542	0.142793839886643
PC O-16:0;0/16:1;0	PC O-	0.0126402035454381	0.00952129184090988	0.0170287218034346	0.0109000847667414	0.0125549625837895	0.017341413361463	0.0159449489555765	0.0276427597548096	0.0087636734272343	0.0136905863609679	0.0113307553121038	0.00690294776824325	0.00987766131367388	0.00578943361674121	0.00647183998553281	0.0100359990897957	0.0127611751107967	0.0141204992488248	0.0105410823971906	0.00903383995363103	0.014578016086815	0.0193189526976222	0.0183272390017948	0.0114226879940163	0.00751495423075831	0.0139266962834334	0.0124501722635564	0.0144879631242652	0.00776114707511384	0.00835419739538711	0.00982524413724658	0.0103100282389216	0.0113131653461531	0.00863201681511748	0.00865590976110611	0.00815815561844313	0.0119143295667415	0.0111606849561978	0.0133714533652176	0.0121325596000985	0.00865759786055492	0.00767564042917387	0.0129602652932686	0.0062326245886115	0.0117769120436621	0.00599355063411429	0.012460665545721	0.0106632236634522
PC O-16:0;0/18:0;0	PC O-	0.000693687019461737	0.0019389727716361	0.000961010674939995	0.000687734648011527	0.00127669556598241	0.0016155794053774	0.00105266229919204	0.00216284833299488	NA	0.000836949822312693	0.000546169689716463	0.000714406024159839	0.000965509503141782	0.00115498599168781	0.0012128072715996	0.000617962713106967	0.00075687863789453	0.000942764208949253	0.00262524847391278	0.00200475755192737	0.00101449709154094	0.00149032495845673	0.00235859812643712	0.00167461788209104	0.000917384143553125	0.00181945085744162	0.000954778345669612	0.00218501141325102	0.00155173620744642	0.000674771062396382	0.0025107151569084	0.00173874891740313	0.00147742693032601	0.00183517059613013	0.00197092117535425	0.00318197898232073	0.00169754043694789	0.00100529110269887	0.00221614384835306	0.0021918925695281	0.00178552743759033	0.00102899251014277	0.00146136764466405	0.000906930247809417	0.00300693447415039	0.000885650118204147	0.00147159165572971	0.00138220084577783
PC O-16:0;0/18:1;0	PC O-	0.0472577542358049	0.0379403782123921	0.028415292080926	0.0224879044172136	0.032410962536482	0.0605490109439276	0.0250741564243897	0.052006419964609	0.0235614064179104	0.0357868322761286	0.0237692404936627	0.0154657293617478	0.0480870237469949	0.0282953122941482	0.0299989502611549	0.0330060543845897	0.0335004012634098	0.0340960614005245	0.0494069697565929	0.0327065745359045	0.0527332581104574	0.0517900031770845	0.038817318990762	0.0444350654509377	0.0327106793523292	0.0527526076889211	0.0342087707783891	0.0482861763465473	0.0311365255851061	0.0202668991779282	0.0386885778735947	0.0367248146674108	0.035920236575674	0.03195170342758	0.0329037397999301	0.0317197482490842	0.0291920383946447	0.0311835622514534	0.0336178306582088	0.0516629470260166	0.0245951282363268	0.0270353370468763	0.037760035014813	0.0278208244825793	0.0349324091003591	0.0234342177950921	0.0383391575667305	0.0262408297031804
PC O-16:0;0/18:2;0	PC O-	0.0684596346745296	0.112756673856343	0.064956903462221	0.0235883073675169	0.0668521216940066	0.0981412191275289	0.0447459299120084	0.0698896280430824	0.0503224544043091	0.0838955253395308	0.0250057410034693	0.0422791324713961	0.102636313408118	0.0970005961398439	0.0475231090791594	0.104668992972332	0.0684580279486357	0.0766658475125481	0.0947106479293781	0.0738585928796476	0.164654096161411	0.101029025770129	0.0453656433693663	0.096108807145701	0.0719077363369287	0.103372820681156	0.0864843969472253	0.0870074605944159	0.0546936680603128	0.0525316723029958	0.10300154264388	0.0612584480559203	0.074832276228166	0.0775199443459796	0.0580470912862314	0.0778282129136194	0.0474238434945215	0.0761484805983878	0.0573101091357889	0.0665190123514998	0.0522688005256858	0.0376939442378383	0.0779495086400407	0.0568841850886374	0.0757198899576208	0.038923924572705	0.0692736579426941	0.0519495707750765
PC O-16:0;0/18:3;0	PC O-	NA	0.00175465728586843	0.00392145155981131	0.00130050726752795	0.00235170253256231	0.00311839997364945	0.00255065799481561	0.00419611848041579	0.00240025988629046	0.00251779658882156	0.00220902278855415	0.00702855622581021	0.00418363684284013	0.0014486888712696	NA	NA	0.0038628422394835	0.00209673890441152	0.00458853005143593	0.00584167199652697	0.00361202473996007	0.00243928047366208	0.00333248061843825	0.00326720352029512	NA	0.00474229383999702	0.00174848651957178	0.00343590632757772	0.00269413762509871	0.00203098387827411	0.00235578482822984	0.00279068599246617	0.003098386836815	0.00527726761787312	0.00219353422027742	0.00254150259755412	NA	0.00351824279917208	0.00371111100366482	0.00199278334247995	0.00238436696199974	0.00146586648226091	0.00295820420712744	0.00216475080306787	NA	NA	NA	0.00280274450950669
PC O-16:0;0/20:2;0	PC O-	NA	0.000303344210293105	0.000318074769790269	NA	0.000386858347727537	0.000725464480606174	NA	NA	0.000265034274310876	0.000891734539942519	NA	0.000186449884878635	NA	0.000554251920675307	0.000307605551803079	NA	NA	0.000439206874646672	NA	0.000264732320276026	0.000745876126391691	0.000460823587771617	0.000312795637578923	0.000646954856423205	0.000329728663659157	0.000267855832569809	0.000353076840697327	NA	NA	0.000442587297381272	0.000532742209346775	0.000589014220746149	0.000337074133889718	0.000246816829132699	0.000232066095526985	0.000263854808680643	0.000174026264887343	NA	NA	0.000363557133597584	NA	0.000245462612854717	0.000455909627584338	NA	0.000333627367960133	NA	0.000233735843458212	NA
PC O-16:0;0/20:3;0	PC O-	0.0193238711986812	0.0117469991797178	0.0246054395935166	0.0146610502932022	0.0226536071828329	0.0246863157161011	0.0124866699805709	0.0157585684794819	0.0124858405024905	0.0216603497189409	0.0129788291542143	0.00861904158790377	0.0177181447140704	0.0268248875313021	0.00995016574581226	0.0286428501144371	0.0147645311495517	0.0266267949137365	0.0228374333187009	0.0106098790895265	0.0244802715361383	0.0122414206879353	0.0177559344154405	0.0175789325646135	0.0148437119094842	0.0136188069602535	0.0228212228756246	0.0130514550771088	0.00939799034414973	0.0255525249989843	0.0185839858298726	0.0139814613389537	0.018253373654589	0.0114530650002659	0.0101762085896634	0.0156702332679193	0.0210544788430863	0.0204248031108276	0.0188308759782055	0.0170835660286936	0.0157504948277253	0.0159275742578398	0.0194492848402927	0.0172674589374781	0.0178652669093583	0.00845965002620324	0.0196789340700916	0.0141582208041255
PC O-16:0;0/20:4;0	PC O-	0.124156488777994	0.0795730916294733	0.110549900909365	0.0895254493893162	0.0847332362739436	0.102305013686162	0.0786734978087976	0.128292439168849	0.154194263804688	0.128044149061526	0.0665891529963972	0.0434782309504819	0.136192715476748	0.151170183628135	0.0498298056423273	0.265856311497715	0.109703813410447	0.148649522890779	0.082922510313477	0.0865220910026674	0.149105360347834	0.0570247978685172	0.0844561365852033	0.223775580763928	0.13431697218172	0.0539904315967006	0.121278140109573	0.128836939334377	0.0738126960818782	0.14811005607563	0.148406250897605	0.0855018144738835	0.110802947018185	0.117056188491515	0.0723925171051946	0.104304122888902	0.0927582870527304	0.128309862679906	0.108571523052883	0.0863560421372849	0.0888033900023064	0.093993214903232	0.136517807211942	0.163635946727399	0.0993419204335568	0.10666871172119	0.0898549408561571	0.0946950268219302
PC O-16:0;0/20:5;0	PC O-	NA	0.00498880236770136	0.0042828114718179	NA	0.00543709872014012	NA	0.00602011484022127	0.0126813178477009	0.011284354801302	0.00617849514691011	NA	0.00741508835828094	0.0211908275512399	0.00879599913362042	0.00502065818471825	NA	0.0101722922011204	0.0123557594216967	0.00537401388857936	0.00712402257830554	0.00556837017727987	0.00640953964793673	0.00551779058274261	0.0115941684757	0.00626178113232873	0.00704804262235344	0.00569803002922214	0.00968921691707705	NA	0.00628880856806385	NA	0.00490591352565639	0.0147747969336217	0.0109226973503041	0.011190602833434	0.00691477802313733	NA	0.00739745580170496	0.00776075442497585	NA	0.00650077350896537	0.00623675539202796	0.00641875917666305	0.0209934014794393	NA	0.00556020472978112	NA	0.0107410246715251
PC O-16:0;0/22:4;0	PC O-	0.0129797322264154	0.00636356118453129	0.00843452010835379	0.00798090559261125	0.00881509224952538	0.0122375919727249	0.00781208387340032	0.00964942813709327	0.00574599830804777	0.007339697845119	NA	0.00328947239008174	0.00697663359408683	0.00742498672108575	0.00501743642976911	0.0112625015341243	0.00469577121733884	0.00736411167663146	0.00732602141176383	0.00840263365949053	0.0131062799388317	0.00683842962409933	0.00927102372703338	0.00763377559062582	0.00726192470630526	0.00601259998097735	0.00801164076452785	0.00782919466483876	0.00645640022707538	0.00644813371424256	0.0127212937484483	0.0111867272649278	0.00705665022397049	0.00501698843097488	0.00498511712825088	0.00842315629602994	0.00539672261752981	0.00872620907691728	0.00703984314127341	0.00890005865610894	0.00576390271752687	0.00618283854894042	0.00749300965617178	0.0076006501422821	0.00968270552320058	0.00590506392194752	0.00983339261166053	0.00689353804095952
PC O-16:0;0/22:5;0	PC O-	0.0175347819168842	0.0178822454425713	0.0164422580425729	0.0162931714248651	0.0203962744496338	0.0179074134770413	0.0136603961315225	0.0220584853776271	0.0128756465730138	0.0172115598316416	0.0147608355720115	0.0113711488550195	0.03415498218039	0.0202438396753196	0.0216309681810714	0.0178219306101585	0.017304285273225	0.019345892345749	0.013334821225982	0.0171478667453223	0.0286873383679572	0.014734820078782	0.0146063954911178	0.0168331847159849	0.0209339488681603	0.0181216014415415	0.0229971283110788	0.0232678708989846	0.0150170259063693	0.011620043529936	0.022846421489333	0.0205628146414139	0.0139107824952572	0.0229874556007605	0.0204372062971844	0.0189471166827743	0.0183424086896379	0.0217245337853276	0.0244624870230591	0.019850302029181	0.0175072336057855	0.0166991673495845	0.0166289706657656	0.0240746513931485	0.0177727854676746	0.0176278383402588	0.0203991925612125	0.0156351631088383
PC O-16:0;0/22:6;0	PC O-	NA	0.00764689985710274	NA	0.00586578267322467	0.00942314250255263	0.00347249990416197	0.00584350724421509	0.00874045573819588	0.0122703486931895	0.0117742243163209	NA	0.00261365833576197	0.0192655605477816	0.0106785640400052	0.0144590439638494	0.00651391615235941	0.00798544476199537	0.0108720491939383	0.00743623440168617	0.00901018601365921	0.0100723120055398	0.0064178164468907	0.0102095327095406	0.00669244197962636	0.0132266231102807	NA	0.00891536906730773	0.00446238498218664	0.00565628161053825	0.0038845418382736	0.0116104062288149	NA	0.0078313746538788	NA	0.00945413177630274	NA	0.00511554635893824	0.00639270168212897	NA	0.00350273979424155	NA	0.0126782906310513	0.00811981852797647	0.00841538646242478	NA	0.0071150390799881	0.00924848500512394	0.0104220646123414
PC O-16:1;0/16:0;0	PC O-	0.053848776560548	0.0690460389548466	0.0447444603943724	0.0425793061454865	0.0735849293046262	0.0799601614091269	0.0490260978636663	0.127897308425073	0.0303705052112263	0.0573443879544643	0.0304817277411802	0.0300423212541943	0.0751140233021696	0.0633634952094013	0.0462919724270444	0.0525235883380867	0.0636045970575334	0.0555008346155379	0.0852753670157635	0.0630497563455291	0.0685192723433413	0.0792693376454366	0.0620729558306492	0.0675242861266512	0.0628049064922047	0.103875697043295	0.0547571244827608	0.0854622005392618	0.0506435838421834	0.0362536208669851	0.0716171369389531	0.0591968737982183	0.0612478411967812	0.060955792740627	0.0503517957407633	0.0625693460519502	0.0517833920805403	0.0702172914535013	0.0552397577777734	0.0785070733796325	0.0448719004822231	0.0502858625123399	0.0776172792125691	0.0413756712379107	0.0677072395153654	0.0438022337629007	0.0649151272371102	0.0676691870864149
PC O-16:1;0/16:1;0	PC O-	0.00538076709335951	0.00863943881467781	0.00527374412517582	NA	0.00533361725897848	0.00907200405891122	0.00635961982078643	0.0124134986848621	0.00428034292104827	0.00619743578597249	0.0059146516775778	0.00403837389935263	0.0103135805598227	0.0076122844620167	0.00346815457017838	0.0066405468046605	0.00652012945649416	0.00768344386590496	0.00585007731604143	0.00754798649536815	0.0104915847806515	0.0100191528467374	0.00673525371524101	0.00643278384855164	0.00606948595256903	0.0105463745959592	0.00958179614557223	0.0097844669860692	0.00414513073918071	0.00489099844941217	0.00698983131723352	0.00740101316428508	0.00930713035146612	0.00564361631934296	0.00578077853103365	0.00784977487888714	0.00420668061125606	0.00663325239877011	0.00547357803259862	0.00788432832736711	NA	0.00462328780711097	0.00712438032556689	0.00427253624931483	0.0045867121753952	0.00481045490439015	0.00668822146934884	0.00487977018996456
PC O-16:1;0/18:0;0	PC O-	0.00617220111912575	0.00660751136201963	0.00268045288476278	0.00273293520305676	0.0040313016500448	0.00896798824007302	0.00324243754562597	0.0099438232846287	0.00245649147541904	0.00446610487124081	0.00224377336064334	0.00175804302911235	0.00667381901984863	0.00471952570874322	0.00436362618669675	0.00507898151864207	0.00544580956208725	0.00440965645517766	0.0104445514059285	0.00530519945779754	0.00579358982729342	0.00740370942842183	0.00643315898857313	0.00628967277499595	0.00485932467079439	0.00847029027283015	0.00498532957171956	0.00710578128591399	0.0043634142890071	0.00265222803823109	0.0072228434356236	0.00449938923224903	0.00544335836227537	0.00615752616905566	0.00486960422707738	0.00533285439765817	0.00452461711674053	0.00509473172367766	0.00616253041448089	0.00810093162705955	0.00371026707534376	0.003183723091261	0.00739954299005363	0.00336087541195596	0.00612477876202554	0.00452435947605354	0.00687102669481968	0.00442120338508202
PC O-16:1;0/18:1;0	PC O-	0.0109779617985061	0.0107201101613716	0.00742147690824056	0.00317399025386254	0.00928888436436534	0.0179909783590586	0.00552654466297832	0.0156854819875869	0.00750029335179269	0.0124412278124159	0.00377708734484254	0.00412849589738319	0.0216072817662057	0.0153909473941104	0.00853244427570303	0.0197115747349429	0.01163869863725	0.00871831658649414	0.0105203922716199	0.0144632985542426	0.0254794586685974	0.0178974782196097	0.00722347427767014	0.0164041526228949	0.0121163977870001	0.0156173599557532	0.0175957972597078	0.0182206581211408	0.00835324706404657	0.00887882363692881	0.0140565034202464	0.0139373246129366	0.0147891595972113	0.012169682705455	0.0104145011237363	0.0120089645969486	0.00709800130691689	0.011500312803884	0.00786297016626311	0.0147869157267857	0.00620237930714098	0.00612959360986923	0.0142275072627178	0.0079289811206965	0.00808651020349653	0.00671013744911412	0.0130317672878746	0.0095215900876373
PC O-16:1;0/18:2;0	PC O-	0.0892165266160666	0.0858671788886825	0.0430685806020818	0.0235849247199508	0.0655293650117443	0.0985974562497204	0.0432877706155081	0.0942273859788467	0.0456689554896133	0.0756599494802006	0.026200788279499	0.0364952441331203	0.10351573294847	0.0979766362327988	0.0654536497612525	0.0816257822618448	0.0584035212156125	0.0679654421109288	0.0736893686058317	0.0858409157813363	0.179989982780302	0.138311813241221	0.0375875898869164	0.0989511300375884	0.0736483445107885	0.106036310902746	0.105290210251297	0.0791835497978343	0.0514113110149317	0.0719990888743205	0.0949028786110463	0.0523667238960046	0.0852426919490302	0.084838994817404	0.0687824354606702	0.0746099383216929	0.0607207955463418	0.0774404914471164	0.051248070631433	0.0808165341139398	0.0549976004170033	0.0511926071691118	0.0727258902442447	0.0535737715162711	0.0641884523761017	0.0440623368754839	0.0765478148826996	0.0629150374768118
PC O-16:1;0/20:1;0	PC O-	NA	NA	NA	NA	NA	0.000171732571811345	NA	NA	NA	NA	NA	NA	NA	NA	NA	NA	NA	NA	NA	NA	NA	NA	NA	NA	0.000129290901886224	NA	NA	NA	NA	NA	NA	NA	NA	NA	NA	NA	NA	NA	NA	NA	NA	NA	NA	NA	NA	NA	NA	NA
PC O-16:1;0/20:2;0	PC O-	NA	NA	NA	NA	NA	NA	NA	NA	NA	0.000862289294136957	NA	NA	NA	0.00106043306965749	NA	NA	NA	NA	NA	NA	0.000928790669776991	NA	NA	NA	NA	NA	NA	NA	NA	NA	NA	NA	NA	NA	NA	NA	NA	NA	NA	NA	NA	NA	NA	NA	NA	NA	NA	NA
PC O-16:1;0/20:3;0	PC O-	0.0194731674005966	0.0126953958202474	0.0177291134043275	0.0114421167513221	0.0289452838327283	0.0170270171948806	0.00960879892076687	0.021315207629488	0.0212228669992693	0.0198626970766447	0.0110121895578941	0.00650284439274811	0.0201671314675837	0.0299202147288935	0.0106391273753761	0.0328933044453709	0.0107913230560822	0.0195858865092863	0.020270920056831	0.0101076553307418	0.0279501365886109	0.0151843159827642	0.0163303094086404	0.0161301762170199	0.0157348102625161	0.00857788737228491	0.0236044882621572	0.0136668133892522	0.00575745171908981	0.0221105012262873	0.01817908497094	0.0166486425849108	0.0188811502445174	0.0114416354066965	0.00911179556018699	0.0176657353297161	0.0150865579747637	0.0198310041325947	0.0114778545119078	0.0116071694264281	0.0151674107391917	0.0098300356144169	0.0208024655222887	0.0173542812941786	0.0129814786142118	0.0101282748282582	0.0195017648246701	0.0132804249008602
PC O-16:1;0/20:4;0	PC O-	0.0840711249129249	0.100325510156654	0.0668225253999484	0.065419373915381	0.0936206493010022	0.0897933075245078	0.0666051336270808	0.156925005626571	0.1064290025455	0.0825541304314178	0.0485914789336128	0.0345802613175812	0.1504463937287	0.142576289561504	0.0577320973029114	0.181632843401182	0.114411789840356	0.116755311447764	0.0697806878201541	0.109692329572305	0.157738703137314	0.0737416873107657	0.0579575223540524	0.14935238989563	0.0968698034801161	0.063517406965144	0.1116963238247	0.122549534577085	0.0867144254929708	0.132027535515161	0.139831212157939	0.0755946769769758	0.108540434460621	0.114111313585803	0.0922758533835617	0.0989492029311105	0.0873532209650663	0.118591283607903	0.0743260937563212	0.0857393062093858	0.057423768108512	0.0700065554216123	0.114597507938873	0.125929044730748	0.0928223850591952	0.111483863966111	0.0917479742888318	0.119448424187591
PC O-16:1;0/22:3;0	PC O-	NA	NA	NA	NA	NA	NA	NA	NA	NA	NA	NA	NA	NA	NA	NA	NA	NA	NA	NA	NA	NA	NA	NA	NA	NA	NA	NA	NA	NA	NA	NA	NA	NA	NA	NA	NA	NA	NA	NA	NA	NA	NA	NA	NA	NA	NA	NA	NA
PC O-16:1;0/22:4;0	PC O-	0.00729826887400849	0.00914161005588344	0.00802091698685767	0.00462533263749876	0.0106790861020659	0.0115925517834896	NA	0.0138146214413027	0.00395910903968773	0.00615480990706205	0.0084658732131354	0.00175119113767219	0.0103382107139718	0.0130097587010142	0.00610692167780466	0.0125887962594848	0.00831575123941027	NA	0.00818876201444588	0.00879471463184013	0.010588116858112	0.0067569011829	0.00806278953116201	0.00979211468127128	0.00784863530721031	0.00662422371240622	0.0127973908120949	0.00700688980077316	0.0100944624367867	0.00583903104828477	0.0117340695023392	0.0136527820952138	0.0120368407078344	0.0119961263618428	0.0068411291878253	0.00979961300559117	0.00927866246817689	0.00760337612036063	0.00809316789181798	0.0137303661943229	0.00723697564388675	0.00438379292873942	0.00982110945104538	0.00809133871044638	0.00972218611855055	0.012056771765596	0.0114099528393894	0.0087284194355344
PC O-16:1;0/22:5;0	PC O-	0.0143325377888718	0.0152019643590775	0.0108081766843019	NA	0.00923693489595876	0.00983559972451042	NA	0.0161093670515121	NA	NA	0.00790261625731172	0.00690149815110399	0.0152846525716214	0.0143842750042184	NA	0.0126373463863272	0.0136411639770525	0.0103519943162549	NA	0.0148764742763919	0.026113187687508	NA	NA	0.0174685594267609	0.0143834775399304	0.0112175653573179	0.01492540252848	0.0140416355444905	NA	0.00926382899069157	0.0103880071411768	0.0144856123245471	0.0213274433778792	0.0222156718021633	0.0146091943010116	0.0116436831811827	NA	0.012484751237812	0.0121865540944049	0.00860869180265234	0.00852556845781492	NA	0.0149403165113382	0.0154023875560614	0.0141705236886277	0.0123238715887469	0.011075910549982	0.00906240587330463
PC O-16:1;0/22:6;0	PC O-	NA	NA	NA	NA	NA	NA	NA	NA	0.0150842458525376	NA	NA	NA	NA	NA	NA	NA	NA	NA	NA	NA	NA	NA	NA	0.0146987090467564	NA	NA	NA	NA	NA	NA	NA	NA	NA	NA	NA	NA	NA	NA	NA	NA	NA	NA	NA	NA	NA	NA	NA	NA
PC O-16:2;0/16:0;0	PC O-	0.0641602154472712	0.137120614866174	0.0260328660384958	0.0321372365126746	0.0750077624889158	0.111982364548604	0.0415189834634677	0.105484957163944	0.0243160769569824	0.0552826179808905	0.0172868163289457	0.0495021723527969	0.0668166304078818	0.0512064013619499	0.0453039102561988	0.0354612288351794	0.0925962716547063	0.0518488701262589	0.114675354829855	0.0875239888313322	0.070773816775567	0.0669235846034524	0.0565129902503225	0.054693365426786	0.0629578233783944	0.182917440564357	0.041076315597155	0.0852039245223421	0.0505172968426996	0.0227989357505083	0.120527555441523	0.0441616416943561	0.0441222182116002	0.0740339014300017	0.0424636706678368	0.0630205394994818	0.0427950830418868	0.0734264450445081	0.0584226738163197	0.0788076698804796	0.0552416067017978	0.0372138520062808	0.0753956006741074	0.0484941250916959	0.0916504351855999	0.0490556007663882	0.0698139336649059	0.0383130094499703
PC O-16:2;0/18:0;0	PC O-	0.0058980562057388	0.00985449956251707	0.00348836930197605	0.00196483405738975	0.00517603073301126	0.0102983913324188	0.00325917278504039	0.00869070856756645	0.00244313486367231	0.00531548014721427	0.0011196216201424	0.00310762304000255	0.00664046007804422	0.00603231593152726	0.00277746154585754	0.00544431230133325	0.00727224238105695	0.00464868861482569	0.00881896210117116	0.00624634118704373	0.00623222625833293	0.00688704770355261	0.00496795573565175	0.00536346948639945	0.00439602410116438	0.0122426865748833	0.0046872012179997	0.0068954296625103	0.00422651136911412	0.00249077212804337	0.0113006021830207	0.00349432032707936	0.00375701295656377	0.00753909520296562	0.00417075343123171	0.00767277508581715	0.00372107699307021	0.00803998340645588	0.00590537095865335	0.00653808484780994	0.00368951394808198	0.00239675230051894	0.00849505182495389	0.00420797537049947	0.00815086839008092	0.00345773464221366	0.00493200514726117	0.00323894664268303
PC O-16:2;0/18:1;0	PC O-	0.00232515620062468	0.00404507301152912	0.00238761210867026	0.00238635343356001	0.0042067220285768	0.00435773107261635	0.0031283800480759	0.00961050190677621	0.00365721786867116	0.0052103910716301	0.00320591017603695	0.00185468007042045	0.00564522454212014	0.00256092590279139	0.00219395277764933	0.00367352213786927	0.00644514980281414	0.00351549675237178	0.00664905967039088	0.00472552983957784	0.00609937283021075	0.00595400294694994	0.00360135436381761	0.0039611367346739	0.00305408696998756	0.00617798873753997	0.0041096011959247	0.00520852591871839	0.00308814403822351	0.00257783009321716	0.00448722783259646	0.00336962722289594	0.00368843435466376	0.00366336703855113	0.00182196164894887	0.00522696889426095	0.00316706418598176	0.00445747908366152	0.00404659946125192	0.00601377268438445	0.00191155469070338	0.00280482288774074	0.00309571805348423	0.00266738973839919	0.00263015686996487	NA	0.00611041467213911	0.00411089584913192
PC O-17:0;0/15:0;0	PC O-	0.0146149748658317	0.0114964461035338	0.0182339884809763	0.010000551436555	0.0117549987224057	0.0101597901967395	0.0155836053531948	0.00946172080001069	0.00527381561425358	0.00903223293408554	0.0128520927017449	0.0114306421069366	0.00507823463128162	0.00534414232752747	0.0109699462873306	0.0052143123152108	0.00770864230988551	0.0108923926047316	0.00798871966783219	0.0100396839583934	0.0128134576307995	0.0118054716010573	0.0102007641081322	0.0071134838970185	0.00789373508488759	0.0232987603305261	0.0144322051832363	0.0150327570445439	0.0101953115910206	0.00945472727884751	0.0119346768812877	0.0116958054848141	0.0094249051030559	0.0102845038964943	0.00895039781059939	0.010122692830526	0.0118943991583168	0.00908192577181909	0.00439443501889721	0.0123343972801089	0.0144681519333806	0.00923409793772514	0.0115645334535401	0.00739306783692413	0.00861230646424222	0.00564312530315088	0.0124097911037083	0.0105403060084002
PC O-17:0;0/15:1;0	PC O-	NA	NA	NA	NA	0.00162391427049579	NA	NA	NA	NA	NA	0.000910912030791016	0.000699183151552941	NA	NA	NA	NA	NA	NA	NA	NA	NA	NA	NA	NA	NA	NA	NA	NA	NA	NA	NA	NA	NA	NA	NA	NA	NA	NA	NA	NA	NA	NA	NA	NA	NA	NA	NA	NA
PC O-17:0;0/17:0;0	PC O-	0.00388228811740075	0.00797003924943485	0.00553936567732982	0.0040607174570248	0.00621291298327039	0.00684394643368994	0.00527975649612317	0.00827548685292051	NA	0.00496015686311886	0.0033584197285863	0.00289069438270804	0.0049801091503929	0.00523560642653064	0.00460600694782838	0.00338894708429575	0.00386452231672073	0.00424571628227237	0.00839225311574946	0.00731548767390323	0.00558013397315577	0.00681976157654012	0.00730331826990494	0.00568479262962848	0.00427563663465572	0.00713359294933134	0.00355077078078809	0.00708752162428776	0.00540113267155242	0.00329112921403248	0.00790903104795666	0.00613345753285069	0.00478614043219746	0.00623114234062727	0.0072050424668465	0.00702979976292042	0.00579478246142374	0.0045609112131697	0.00706902940649465	0.0077039912258916	0.00679359761147965	0.0057517627621821	0.00670304362997836	0.00327989015957341	0.00881366791473586	0.00426636176167973	0.00512518862215658	0.00532747229276476
PC O-17:0;0/17:1;0	PC O-	0.00800211921649947	0.00339115312978141	0.00630219042229086	0.00437185647514932	0.0060017244247948	0.00667979962447914	0.00403003058473144	0.00702228760254533	0.00275368139404713	0.00447555475964072	0.00605678062036892	0.00272042246186399	0.00448104514701916	0.0037716814904868	0.00461522100416768	0.00289088690226943	0.00359866753307289	0.0048141551413119	0.00380793176679706	0.00391589632117344	0.0059568151064707	0.00600637342680041	0.00588954240087424	0.00417261546871736	0.00308786240270131	0.00829924358138674	0.00501921632804351	0.00674133066915438	0.00306472763363551	0.00378623397712646	0.00367778912411269	0.00464594089853641	0.00628472081940274	0.00351277119532902	0.0035809634925105	0.00439565248899263	0.00504443528692191	0.00411181147676232	0.00372968195784989	0.00444979104361195	0.00523603775617908	0.00337438087937224	0.00594201131475459	0.00394666198238327	0.00339103597464919	0.00261824228989577	0.00543354301776169	0.00443531200081769
PC O-17:0;0/17:2;0	PC O-	NA	NA	NA	NA	NA	NA	NA	NA	NA	NA	NA	NA	NA	NA	NA	NA	NA	NA	NA	NA	0.000539789657614289	NA	NA	NA	NA	0.000491829505930434	NA	NA	NA	NA	NA	NA	NA	NA	NA	NA	NA	NA	NA	NA	0.000379445253543372	NA	NA	NA	NA	NA	NA	NA
PC O-17:0;0/18:3;0	PC O-	NA	NA	NA	NA	NA	NA	NA	NA	NA	NA	NA	NA	NA	NA	NA	NA	NA	NA	NA	NA	NA	0.00982495072316662	NA	NA	NA	NA	NA	NA	NA	NA	NA	NA	NA	NA	NA	NA	NA	NA	NA	NA	NA	NA	NA	NA	NA	NA	NA	NA
PC O-17:0;0/19:2;0	PC O-	NA	NA	0.000206272285062392	NA	0.000314209272033573	0.000314585571532273	NA	NA	0.000285571154141804	0.000345607750973089	NA	0.00010447181245937	NA	NA	NA	NA	NA	0.000184108731380871	NA	0.000167034449513162	NA	0.000297075645860119	0.000184712401346933	0.000375234851950727	NA	0.000263252629859912	0.000252137367012016	0.000307053761885529	NA	0.000259402458391614	0.000193908230405486	0.000276992634087177	0.000311976102209511	0.000114823120231573	0.000182943966180562	NA	NA	NA	NA	NA	NA	NA	NA	0.000228854249868048	NA	NA	0.000203548032272436	0.000124698920017618
PC O-17:0;0/19:3;0	PC O-	NA	NA	NA	0.000562460323822693	NA	NA	NA	NA	NA	NA	NA	NA	NA	NA	NA	NA	NA	NA	NA	NA	NA	NA	NA	NA	NA	NA	NA	NA	NA	0.000729993439406412	NA	NA	NA	NA	NA	NA	NA	NA	NA	NA	NA	NA	NA	NA	NA	NA	NA	NA
PC O-17:0;0/20:5;0	PC O-	0.0116346162581117	NA	NA	NA	0.0112510909120277	NA	NA	0.0145044199034637	0.0118917949462274	NA	NA	NA	0.0163675854494395	0.0106995074400782	NA	NA	NA	NA	NA	0.0159135021786728	0.00979471383901177	0.0098934124529164	NA	0.012453301903147	NA	NA	0.0101338089772714	0.0136084633409148	NA	0.00817068517796457	0.0101926317142186	NA	0.0115252876874798	0.0144143242484277	0.0110648553468355	NA	0.00861530199883643	NA	NA	NA	NA	NA	0.0134004974282061	0.01396204092858	0.0091993278022133	NA	NA	0.0124784791299663
PC O-17:1;0/15:0;0	PC O-	0.00215910059771642	NA	NA	NA	NA	NA	NA	NA	NA	NA	NA	NA	NA	NA	NA	NA	NA	NA	NA	NA	NA	NA	0.0010723271527908	NA	NA	NA	0.0015568489611391	0.00196608766440913	NA	NA	NA	0.00124027601913949	NA	NA	NA	NA	NA	NA	NA	NA	NA	0.00135416989191951	NA	NA	NA	NA	NA	NA
PC O-17:1;0/17:0;0	PC O-	0.00103349949119789	0.000863828258547482	0.00100951347425559	0.000997873181169154	0.000851777846601048	0.00132784721535906	0.000748364856671906	0.00169180263955044	0.000540735807425477	0.00111722742215332	0.000689378964266659	0.000364734867976878	0.00155311660203761	0.000800524284432679	0.00118435079227745	0.00144220551427309	0.000732400086161643	0.000480883115699609	0.00112551509884479	0.000970550410174513	0.000947096230537978	0.00160701168417658	0.000909571479447404	0.00105190768595442	0.000585469980634424	0.00112621611664112	0.00107109992420862	0.00112918444161752	NA	0.000771498012113184	0.000877661930812594	0.000777655767547013	0.000857430966093218	0.00138795042650763	0.000967003821506669	0.00083017405400854	0.000725283059896665	0.000967860003681971	NA	0.00100669036389723	0.000726010874262189	0.000600484813508426	0.00127388638121678	0.000590607179980168	0.000823766752142678	0.000570607226616918	0.00115988008104573	0.000716784913591954
PC O-17:1;0/17:1;0	PC O-	NA	NA	NA	NA	NA	NA	NA	NA	NA	0.000583086981456493	0.000352937052566744	NA	0.00114275791890676	NA	NA	NA	NA	NA	NA	NA	NA	0.000644183297283311	NA	NA	NA	NA	0.000831205192601063	NA	NA	NA	NA	NA	NA	NA	NA	0.000518291323641327	NA	NA	NA	NA	0.000475844670961245	NA	0.00059718559445134	NA	NA	NA	NA	0.000435531040704115
PC O-17:1;0/18:2;0	PC O-	NA	NA	NA	NA	NA	NA	NA	NA	NA	NA	NA	NA	NA	NA	NA	NA	NA	NA	NA	NA	NA	0.0200042609002241	NA	NA	NA	NA	NA	NA	NA	NA	NA	NA	NA	NA	NA	NA	NA	NA	NA	NA	NA	NA	NA	NA	NA	NA	NA	NA
PC O-17:1;0/20:4;0	PC O-	0.00613175626405384	NA	NA	NA	0.00407036061956824	NA	NA	0.00467190027601421	0.00244207716944931	NA	NA	NA	0.00353286450398628	0.0047248358795913	NA	NA	NA	NA	NA	0.00399822460516414	0.00656521256147684	0.00942738295080873	NA	0.00524886270101485	NA	NA	0.00592927971358871	0.00580442845468037	NA	0.00554212912862747	0.0103007240114499	NA	0.00308229640385019	0.00395675873352059	0.00194457571053484	NA	0.00369627018138727	NA	NA	NA	NA	NA	0.00363433962075418	0.00226802190847041	0.00488787929708779	NA	NA	0.00287140736003428
PC O-17:2;0/17:0;0	PC O-	0.00121046079663801	0.000766142968553537	0.000799799499441217	0.00049630368514711	0.000712208231431697	0.000975226546929529	0.000928487683800466	0.00126150858776195	0.00053323773504522	0.00141917437911468	0.000477874467614275	0.00035145692607793	0.00127192320359866	0.00146741790836275	0.000640284178735625	0.00136615146101998	0.000774275470103683	0.00124633886797794	0.00122683801969693	0.000910391497507286	NA	0.00153151942002412	0.000805823223638965	0.000575306561621221	0.00057324660593111	0.00105092170265504	NA	0.000535258975594314	0.000650094639840702	0.000535282831329058	0.00103660149715074	0.000720537829374368	NA	0.00160882321568445	0.000697826650097287	0.000736927567180113	0.000626303693654982	0.00112421878082219	0.000724193787150665	0.00118051152357299	0.000548301784608478	0.000619861657758263	0.00148414914345074	0.000841645499336565	0.00070672412102028	0.000568854641155548	0.000784198559961885	0.000762692381616979
PC O-17:2;0/17:1;0	PC O-	NA	NA	NA	NA	NA	0.00107768037727812	0.00109404663563672	0.00191589349308343	NA	0.0018418518460554	NA	0.00023681439915332	NA	0.000960372854333819	0.00154931486751713	0.000840223711159281	NA	NA	0.000464175779750407	NA	NA	0.0013913054467011	0.00108928689856028	NA	0.000522700130007122	NA	NA	NA	NA	0.000806442913200232	NA	NA	NA	NA	NA	NA	NA	0.000247172177349499	NA	NA	NA	NA	NA	NA	NA	NA	NA	NA
PC O-17:2;0/18:1;0	PC O-	NA	NA	NA	NA	NA	NA	NA	NA	NA	NA	NA	NA	NA	NA	NA	NA	NA	NA	NA	NA	NA	NA	NA	NA	NA	NA	NA	NA	NA	NA	NA	NA	NA	NA	NA	NA	NA	NA	NA	NA	NA	NA	NA	NA	NA	NA	NA	NA
PC O-17:2;0/18:2;0	PC O-	NA	NA	NA	NA	NA	NA	NA	NA	NA	NA	NA	NA	NA	NA	NA	NA	NA	NA	NA	NA	NA	NA	NA	0.0128690165837184	NA	NA	NA	NA	NA	NA	NA	NA	NA	NA	NA	NA	NA	NA	NA	NA	NA	NA	NA	NA	NA	NA	NA	NA
PC O-17:2;0/20:3;0	PC O-	NA	NA	NA	NA	NA	NA	NA	NA	NA	NA	NA	NA	NA	NA	NA	NA	NA	NA	NA	NA	NA	NA	NA	NA	NA	NA	NA	NA	NA	NA	NA	NA	NA	NA	NA	NA	0.000669519439109327	NA	NA	NA	NA	NA	NA	NA	NA	NA	NA	NA
PC O-18:0;0/14:0;0	PC O-	0.00879176934362644	0.00339020706381413	0.00635869721468646	0.00757359785664834	0.00562923630290041	0.00593471820958116	0.00560974001869639	0.00867359241487072	0.00463494477947352	0.00834053316146555	0.00393532835074468	0.00392085569637395	0.00808138140536052	0.00725779656442325	0.0068142982425243	0.0066474011336751	0.00800140023388954	0.00660445009785614	0.00826212079148397	0.00689453207481958	0.00798425689253093	0.00838918756442642	0.00481728097775941	0.00491341494172826	0.00617590401885298	0.00932479947570623	0.00692536275880119	0.0066273038258857	0.00537010467805468	0.00394089502622789	0.00889694915915131	0.00534282074506001	0.00755818359775208	0.00701206396507082	0.00735314504581879	0.00783165949546385	0.00770849140977338	0.0100127920257903	0.00676083687249707	0.00915427697268328	0.00977991655871337	0.00723443247809892	0.00927332639393871	0.00607421200889232	0.00690863923376074	0.00647165734274708	0.00984352233594292	0.00847174820496288
PC O-18:0;0/16:0;0	PC O-	0.0177118928361793	0.0223650378655134	0.0166207655418165	0.0123377664134526	0.0179624331750062	0.0202814547176197	0.0165425408476958	0.0266174281523666	NA	0.0168406816199542	0.0115035288101649	0.0104780248855888	0.0180466882177368	0.0178084218130449	0.0165025176017601	0.0127432927339898	0.0145017565726902	0.0154005937951645	0.0382436617109678	0.0259014548135197	0.0170067805812326	0.0221167786234826	0.0249972330443147	0.0194482196182579	0.016383316985917	0.0259961145138028	0.0155512904349134	0.0236396758609868	0.0205522375332447	0.0125739707847446	0.0310925364726451	0.0201665295896746	0.0186414347236421	0.0225989325829565	0.0220247680107979	0.0261728737846526	0.0219233875337402	0.0177765061800378	0.0244771731576487	0.0257798983558917	0.0232209879439251	0.0165681657366508	0.0270607579124531	0.0134579808846612	0.031176510330773	0.0166933473387443	0.0219342399583886	0.0186429874591306
PC O-18:0;0/16:1;0	PC O-	0.00165815416760253	0.000698515190465344	0.0010895828066076	0.000965665480474882	0.00106792708710147	0.00182711153888443	0.00131037007463947	0.00202445059627182	0.000503811327452549	0.00202042025520332	0.00169363637511928	0.00059119743628921	0.00284549628041221	0.00101689684455068	0.000856770872358324	0.00232053028357518	0.00160516595077321	0.00172401121989608	0.0018244417158762	0.00142227545306052	0.00221498855732145	0.00283086019845487	0.00186945087639122	0.00139011045316197	0.000747379156979439	0.0014852681984468	0.00384981519934093	0.00262698551502861	0.00111443810414084	0.00105675425331197	0.00148409196643429	0.00147233812496769	0.00241094563978247	0.00139624202512802	0.000446378673194068	0.00120672885212999	0.000998823731799161	0.00130265126435243	0.00169407957164042	0.00192553054892374	0.000902228059063454	0.00120130862882183	0.0014705634169509	0.000663280084810301	0.000720829269507551	0.000865472417297933	0.00295645047611257	0.00147322099524115
PC O-18:0;0/18:2;0	PC O-	0.0218799579067741	0.020878981373468	0.0114754457743595	NA	0.0168944942523665	0.0244794134791566	NA	NA	0.0132007151784416	0.0223539191563187	0.00818553251274658	0.00939879762901073	0.0236557033097444	0.0205647632387748	0.0191802555892765	0.0281495089355216	0.0201410807313426	0.0148358470050268	0.0216424618588107	0.0137226578715591	0.0379075810008006	0.0277315624523681	0.00986542846440419	0.0205149628494907	0.013239933844818	0.0251179551778306	0.0177284376441662	0.0196368916438262	0.0187943783391208	0.0138176944106574	0.0248644319965617	0.0195481710627351	0.0195830424448032	0.0157015704543	0.0147385298661059	0.0135135390730969	0.0114260969497965	NA	0.0100062745545735	0.0189884348998713	NA	0.0131558195310083	0.0212050914565623	0.0112371113202127	0.0127112056211428	NA	0.0212324402683219	0.00942932156711727
PC O-18:0;0/18:3;0	PC O-	0.00147900427134041	NA	0.00136837066986122	0.000612208527292495	0.00105534696308587	0.00101273291366269	0.000776696827454113	0.0018752548482442	NA	0.00193501559010035	0.000608869143531817	0.00167932246372497	0.00192559477345626	0.00175388723649972	NA	0.000929573103175918	0.00198246929483106	0.00113804748947217	0.0018098329643053	0.0019039661864871	0.00128264337581002	0.00186298902241827	0.000918260818788956	0.00101797800974114	NA	0.00106183694732457	0.00135345321754516	0.00105777040700398	0.000616795210306016	0.000626210874520673	0.00110862354795845	0.000998770955425005	0.00153480759747119	0.0031941418223243	0.000945832871222432	0.00128803421010176	NA	NA	0.000828886839595657	0.000873152484225699	0.00116482972438973	0.000966101648928639	0.00131068888163279	NA	NA	NA	NA	0.000883387070707261
PC O-18:0;0/20:3;0	PC O-	NA	NA	NA	NA	NA	NA	NA	NA	NA	NA	NA	NA	NA	NA	NA	NA	NA	NA	NA	NA	0.0159103281387289	NA	NA	NA	NA	NA	NA	NA	NA	NA	NA	NA	NA	NA	NA	NA	NA	NA	NA	NA	NA	NA	NA	NA	NA	NA	NA	NA
PC O-18:0;0/20:4;0	PC O-	0.0549876867605703	0.0528959776031845	0.0428633380413558	0.0552040098975563	0.0618954527583336	0.0559152190606571	0.0523213728209874	0.0655109458414753	0.0380467183021826	0.0560368936749593	0.0393478815136304	0.0256388008756339	0.0500422199235684	0.0673041454039719	0.0351402158947718	0.0633493344414889	0.0460128888013068	0.0583389653110953	0.0514134761494291	0.0584791352371659	0.0862997170696652	0.0334804865910154	0.0396781140677159	0.0574193926279022	0.0422183246184714	0.0452972246516973	0.0498595122908237	0.0552378127772932	0.0501087198677356	0.0490603916010006	0.0840371389260891	0.059427117915035	0.0471269141251362	0.0545434943235571	0.0462393476557732	0.0545714774275769	0.0528194834566252	0.0624191207961242	0.0495542966472982	0.0591397650737056	0.04672346931799	0.0522337432640375	0.064707790647323	0.0488958196131423	0.0646938041726862	0.0475672325615551	0.0616672939765678	0.0407324739467378
PC O-18:0;0/20:5;0	PC O-	0.00890172931643823	0.00761420489857246	0.00689418021948202	0.00612666305413577	0.00776576631275563	0.00748860084462717	0.0115581963990809	NA	0.00601960050510226	0.00903798004761732	0.00693289353169792	0.008839650757555	0.0173140390798858	0.0105284801466066	0.00710332017888685	0.00877422671779508	0.0117204820241104	0.0093096859330044	0.00446300577698417	0.00961637716053441	0.00988015472507185	0.0101668970249496	0.00657367667972136	0.0075333363997191	0.0072379726410879	0.0105490690782095	0.00964957057740669	0.00720474935762026	NA	0.00554272103621578	0.010781187328365	NA	0.0124589582261975	0.0123921982587922	0.0104184235385323	0.00673562563643384	0.00707459394891287	0.00752134455168412	NA	0.00930271244535956	0.0087271458409312	0.00822710738613057	0.0139323323560011	0.0114354958316064	NA	0.00631177763024179	0.00832785481876562	0.0121241811962203
PC O-18:0;0/20:6;0	PC O-	0.0223645709843936	0.0157758677378084	0.00992240406024516	0.0146210743430479	0.013428348401552	0.015240202967799	0.0159312031186194	0.0168750472434927	0.00921887318106067	0.0173686993566964	0.017521470680415	0.00573903450660049	0.0193890473132705	0.0156974582397391	0.0212397510304778	0.0128992748610423	0.0162162688654174	0.0168271999402278	0.0200203490463799	0.0144465782511941	0.0167566403262042	0.0251500161914585	0.012993457441205	0.0100062346221865	0.0205104096903025	0.0126843133842357	0.0174290018237528	0.0102364977555368	0.0147085945731345	0.00901582403449719	0.0141928996047925	0.0100050165314912	0.0181079803414624	0.0189809242185263	0.0120837215322683	0.0117005165064685	0.0135078922908223	0.0144826809401365	0.0129168388367821	0.0156670882010582	0.0154438422666329	0.0189706904783367	0.0192998603230834	0.0108332450032513	0.0123849986489721	0.0157706904851453	0.0131343875465663	0.0146584694407741
PC O-18:0;0/22:4;0	PC O-	NA	NA	NA	NA	0.0180936783928752	0.0169000361982199	NA	NA	NA	NA	NA	NA	NA	NA	NA	NA	NA	NA	NA	NA	0.0235791508478784	NA	NA	NA	NA	NA	NA	NA	NA	NA	0.01967245922623	NA	NA	NA	NA	NA	NA	NA	NA	NA	NA	NA	NA	NA	0.011789367653797	NA	NA	NA
PC O-18:0;0/22:5;0	PC O-	0.00908875722381355	0.010114775429565	NA	NA	0.0140380421999108	0.00895935500074927	0.00882442701728491	NA	NA	0.00987943002612128	NA	NA	0.0220700369900463	0.00826350482115925	NA	NA	0.00787455978010268	0.0126358343702446	0.00903787132309126	0.0132442705400413	0.0151900317182564	NA	0.0182777705215908	0.00650633810590508	NA	0.019265767887735	NA	0.00715427726044322	0.00760882918460133	0.00393960346802719	0.0132449755776976	0.00947735624079226	0.00648378999589058	0.0132184884640982	0.00990196968440493	0.00794324778808105	NA	0.00967979007116222	0.0112138821087047	0.00835688890015849	0.0162001176311826	0.0123512012282903	0.0135425369070995	0.00828817127282917	0.00886678961659851	0.0168485443941066	0.0118970048056936	NA
PC O-18:0;0/22:6;0	PC O-	NA	NA	NA	NA	NA	NA	NA	NA	NA	0.00706739485394043	0.0133746725164891	NA	0.0108241567545379	0.00729448464120557	0.0127797132734569	NA	0.00608435774392527	0.00977831989281774	NA	0.0166002976964907	0.0108041940395405	0.00929603843520726	NA	NA	0.020326899312825	0.00600322846636103	0.00804930310788219	NA	NA	0.00521345306798835	0.0125158963229666	0.00688242328736426	0.00887371339271355	0.0107569485818567	0.0160195973390435	NA	0.00610334341732709	NA	NA	NA	NA	0.00936050438079719	NA	0.0069404709648892	NA	NA	NA	0.00680850611918842
PC O-18:1;0/14:0;0	PC O-	NA	0.00166536070835205	0.00161710720514301	NA	NA	0.00153560501947043	NA	NA	NA	NA	0.000715206704383415	0.000913376212652489	NA	NA	NA	NA	NA	NA	NA	NA	NA	NA	0.00142164825078495	0.00112583614124534	NA	0.00146917252868896	NA	NA	NA	NA	NA	0.00199652038536616	0.00139449885252555	NA	NA	NA	NA	NA	NA	NA	0.00178587679035973	NA	NA	NA	NA	NA	NA	NA
PC O-18:1;0/16:0;0	PC O-	0.0269158211865947	0.0222439777940163	0.0155217668026059	0.0123878996389814	0.0167851721373576	0.0309245318747111	0.012891552911975	0.0245710590550797	0.0141159098554056	0.0180981699675533	0.0153981804359835	0.00854761916501396	0.0399561993388879	0.0196573958462207	0.0172789815958728	0.0204934727708564	0.0215834504684709	0.0200940090564558	0.0261447556990197	0.0199527862549887	0.0336900717903493	0.0315421047679472	0.0208255804620301	0.0259659134502861	0.0189276566153359	0.0268847430349423	0.0180049951508571	0.0249613377913243	0.0184269385112996	0.010979178301327	0.023368606961594	0.0195698914972823	0.0264364152675387	0.0204907758669993	0.0207198514911958	0.0153449800044872	0.0162992855327412	0.0197035290906096	0.0284176933975887	0.0279199882618528	0.0142468464764782	0.0154126860870913	0.0241542628195317	0.0182352064478588	0.0196565422918958	0.0164699650478218	0.0256303635253569	0.0143619079776247
PC O-18:1;0/16:1;0	PC O-	0.00108236456671244	0.00101758316711127	0.00101393806521724	0.0002834420735992	NA	0.00144774884234451	0.000494594022489385	0.00091026757015243	0.000767505082879397	0.000770618449829732	0.000779216817157088	0.000414925685558297	0.0014246465337452	0.00104122215634247	NA	0.0010948244595889	0.000804625510508388	0.000646090756217361	0.000700569288532289	0.000643924548560667	0.00164650526572283	0.00103253058606669	0.000674261381270315	0.000618092881143963	0.000821960630851969	0.00110604875811879	0.00128710252815972	0.00109301555659905	NA	0.000640475581682375	NA	0.001066133355369	0.00121622955313841	0.000736488568720261	0.000894803592588631	0.000857097720607625	0.000693871895718543	0.000588463302271894	0.00057390524100718	0.00103582021592251	NA	NA	0.00096057536232571	NA	NA	NA	0.000995516209603155	0.000864645433810824
PC O-18:1;0/18:1;0	PC O-	0.0037337352351027	0.00279117751411243	0.00199540290188501	NA	0.00286088823821508	0.00503943310668922	NA	NA	0.00282207333165905	0.00432407897795402	0.00193326022459118	0.000826078546142853	0.00440834020349549	0.00255901620756265	0.00232607881137515	0.00578394178840516	0.00381207909342991	0.00251487616682624	0.00343136508965042	0.00199538810365335	0.00584755378879346	0.00577278848045597	0.00197488540024336	0.0044454969158305	0.00247356747463505	0.00352787671477449	0.0024629600790066	0.00336536338751385	0.0025140650590724	0.00185239375768398	0.0028712339009136	0.00384188438942256	0.00319826199229148	0.00156449665662422	0.00227395397156486	0.00152571867539296	0.0016112840021104	NA	0.00210507425689494	0.00403631314553417	NA	0.00160928410645795	0.00320458092701678	0.00173441937560808	0.00146068734417807	NA	0.00300315847574973	0.00140431830522984
PC O-18:1;0/18:2;0	PC O-	0.0290440545100122	0.0342381528992327	0.0231826006682526	0.0102243659789756	0.0247658154369164	0.0326461641492075	0.00971048722769506	0.0195111335245984	0.0177871849110507	0.0302215798014745	0.0092423023359378	0.0121037913920965	0.0457663878080589	0.0352904645861572	0.0214544638367165	0.0349441398127146	0.0208443425462686	0.0251107012720548	0.0317920473728985	0.0266688674525013	0.0772152966930852	0.0523094624281583	0.0137933682949829	0.0357091230908576	0.0276222927074835	0.0357961048642274	0.0336876479019752	0.0258392542649258	0.0239000877311847	0.0190833218718756	0.0366158804678299	0.0223631935455793	0.0317893485425383	0.0270762662518451	0.0218016341585697	0.0290401063407487	0.0173829244310269	0.0249686664063566	0.0239319302214853	0.0309359666727291	0.0209995226855612	0.0159385405124229	0.0229865852146054	0.0215827484805036	0.0185264651408191	0.0105363241650161	0.0304958436871746	0.0169373609027125
PC O-18:1;0/18:3;0	PC O-	NA	NA	NA	NA	NA	NA	NA	NA	NA	NA	NA	NA	NA	NA	NA	NA	NA	NA	NA	0.00154676369565725	NA	NA	NA	0.00340671359216522	NA	NA	NA	NA	NA	NA	NA	NA	0.00241861156309905	NA	NA	NA	NA	NA	NA	NA	NA	NA	NA	NA	NA	NA	NA	NA
PC O-18:1;0/20:3;0	PC O-	0.0202721001082759	0.0116816955941014	0.0152213823943203	0.00916331597669084	0.026100975571122	0.022762199294615	0.0105856385881452	0.0144563689229343	0.0114966355797558	0.0181915764806378	0.00857798630926629	0.00734827935143712	0.016335764117815	0.0209976752099215	0.0109575214646728	0.0219102590416744	0.0131227784751764	0.0219099277660517	0.0225648442396946	0.0104132789910214	0.0290662551864889	0.0145798233885788	0.0162512893591493	0.0145263591401132	0.0130506442159884	0.0152172524277136	0.0180058966221166	0.0125019056259653	0.0102299248077201	0.0126326522050711	0.0181687851850509	0.0141786183783572	0.0142643934343664	0.00947643845272448	0.0113770731959553	0.00931768303407366	0.0121477848182296	0.0145494836076816	0.0154827424309434	0.0172999616343193	0.0117561260972844	0.0120469677574642	0.018193049442097	0.013005496178999	0.0134246147071452	0.00949575189630231	0.0197676657015371	0.00622156177835243
PC O-18:1;0/20:4;0	PC O-	0.116993583509516	0.112991202683574	0.100548445810898	0.0770952612530783	0.090690072281343	0.119845502839606	0.0895834644501588	0.145957505905951	0.12596728481542	0.130938940702921	0.0688280788023826	0.0361408901315713	0.223931691305357	0.148989091766243	0.0773571321454679	0.198552244932351	0.123214861332749	0.142113796380375	0.10542135803492	0.12042464968098	0.160491830416383	0.101508549311591	0.0868967187561552	0.218137821523171	0.118649928459615	0.07626376040984	0.115669265418071	0.130230278643554	0.126724274918616	0.124058388601099	0.145382111759979	0.108706976665078	0.162348240788015	0.124264506925222	0.104864196215153	0.101479117982522	0.0904129344215574	0.132801752769083	0.126235485635563	0.135473655858435	0.0772120389607936	0.0986903369224707	0.144174023264189	0.13732212854419	0.113397845234823	0.109423038988693	0.116256982745564	0.101641981439814
PC O-18:1;0/20:5;0	PC O-	NA	NA	NA	NA	NA	NA	NA	0.00581485744162916	NA	NA	NA	0.00204890027211168	0.0207916575172345	0.00524346897511899	0.00558829363994935	NA	NA	0.00515745928516048	NA	NA	0.00595039004768135	0.00516321572127632	NA	0.00476036648934258	NA	NA	NA	NA	NA	0.00373541992212632	NA	NA	NA	NA	NA	NA	NA	0.00504488442135864	NA	0.00265380734942579	NA	NA	0.00771564595561223	0.00852903890265455	NA	NA	NA	0.0043209600407633
PC O-18:1;0/22:4;0	PC O-	0.0373907883045356	0.0178921576743363	NA	NA	0.023909997501185	0.0279254858671246	0.0155908259720048	NA	0.0343598017761706	0.0240596283208352	NA	NA	NA	0.020344651884648	NA	NA	0.0246291282002217	0.0261138061925994	0.0247688489470984	0.0240383653070832	0.0433385920272462	NA	NA	0.0337627142467676	NA	NA	NA	0.0162543129033016	0.0236378861711051	0.0229170535986052	0.0301974332465701	0.0221541310523936	0.0185141339636322	0.01487560755275	0.0154475704210017	0.012025265689953	NA	0.0312845172097122	0.0173756658657143	0.0297158146002973	NA	0.0125738922775361	0.026125958812229	0.0278353174897114	0.0205840691249455	NA	0.0191664297840152	NA
PC O-18:1;0/22:5;0	PC O-	0.0298095264110427	0.0309719311529007	0.0198935414437039	NA	0.0318691818619905	0.0342105982667522	NA	0.0300172490308391	NA	0.0165474669941237	NA	NA	0.0307622378231495	0.0122773862184983	0.0104497150955003	NA	0.0156744956486848	0.0188259794486752	0.0268662372130866	0.0178481566793288	0.0358645291953605	0.02124911019508	0.0199567779247711	0.0274717318012114	NA	0.017405319793573	0.0156500802633588	0.0279070529522903	0.0223706944535766	0.00752097136302079	0.0181757625063333	0.017045781217017	0.0160306962125374	0.0232100695845525	0.0181650069199282	0.0156680553764737	0.011532894581789	0.0320253293869205	0.0264430843789274	0.03111283328051	NA	0.0142109347195589	0.0251340377772055	0.0207659353922756	0.0250281501949456	0.0247176076337059	0.0289643623628867	0.0117471932549717
PC O-18:1;0/22:6;0	PC O-	NA	0.0263868211811185	NA	NA	NA	NA	NA	NA	0.0281150281576952	NA	NA	NA	0.0422966467217791	0.0272489575762777	0.0285037217905002	NA	NA	0.0205635082066024	NA	0.0353207374158541	0.0359666807158908	0.0258888616553451	NA	NA	0.0211282456575181	NA	NA	NA	0.0150977473303103	NA	NA	NA	0.0254331008992795	0.0240100744624801	0.0305154945465622	NA	NA	NA	NA	NA	NA	0.0209090520513059	NA	NA	NA	NA	NA	NA
PC O-18:2;0/14:0;0	PC O-	NA	NA	NA	0.00224699892129371	NA	NA	0.00187747104577701	NA	NA	NA	NA	0.00233475979817762	NA	NA	NA	NA	NA	NA	NA	NA	NA	0.00194581237448904	NA	NA	NA	NA	0.00324662347252546	0.00231310072773259	NA	NA	NA	NA	NA	NA	NA	NA	NA	NA	NA	NA	NA	NA	NA	NA	NA	NA	NA	NA
PC O-18:2;0/16:0;0	PC O-	0.0232752534456136	0.027116841679137	0.0269803528767272	0.0175710537264308	0.0174195324285775	0.0287975086663152	0.0120484508683384	0.0183458854107217	0.0187552411263135	0.0286886380355928	0.00797565433546285	0.0191400914732384	0.0267539529867819	0.0246942346008068	0.012746272717054	0.028367137780015	0.0354199951062583	0.022003760294831	0.0275852715706078	0.0204224424598887	0.031812322571593	0.029393364545249	0.0140572034727149	0.0233013167935851	0.0376852845295356	0.0309736619298799	0.0203845711571227	0.0230886496631037	0.0137570360973748	0.0126568025836054	0.022959408509234	0.0193010600120698	0.0215113623942169	0.0229573209197281	0.0147468447598984	0.0201091672954006	0.014780961160061	0.0360779604745129	0.0230590458090139	0.017878141284707	0.0133966501170547	0.0107851498509079	0.0218907130488872	0.0160171241645954	0.0202382360207041	0.0145425969787283	0.0214161623983291	0.0228901711939025
PC O-18:2;0/16:1;0	PC O-	NA	NA	NA	NA	NA	0.00214900010194582	0.00121464536184372	NA	NA	NA	NA	0.000849640431116388	NA	NA	NA	NA	0.00146808480692415	NA	NA	NA	0.00124223445855513	0.00169523455186363	0.000968507514590775	NA	NA	NA	NA	0.0018578586574564	0.00149436238266149	NA	NA	0.00106831245773731	NA	NA	NA	NA	NA	0.00144835311797294	NA	NA	NA	NA	NA	NA	NA	NA	NA	NA
PC O-18:2;0/18:1;0	PC O-	0.00609692903378247	0.00785389733653898	0.00394371472751686	0.00295886523224864	0.00541651146503279	0.00903834444621524	0.00202787206092946	0.0052485461598219	0.00501196476651629	0.00532749005633691	0.00327266731284805	0.00293308765064581	0.00832270458231069	0.00730421752424974	0.00504228008724072	0.0072142751210873	0.00653716181128048	0.00437946805790999	0.00605243694287413	0.00627041503293555	0.0115363065484469	0.00911969761255877	0.00327931960009026	0.007846582892366	0.0078629882531719	0.00872391631863211	0.00851982165666854	0.00867261549774648	0.0056066121151084	0.00377465686358289	0.00521443946770767	0.00606536263007867	0.00720382942914601	0.00556168387952955	0.00542774987415842	0.00598548947526488	0.00308934676709066	0.0069790091537151	0.00650207695684194	0.00969900409350514	0.00471437817309817	0.00293584560179201	0.00451874689881186	0.00400849283781813	0.00373854840744928	0.0031475283144025	0.00675295456455469	0.00457767250298754
PC O-18:2;0/18:2;0	PC O-	0.0311040800669121	0.0409913292365898	0.0192277360222071	0.0103558378891741	0.0218253516912832	0.0408743288318994	0.0132783069040524	0.0271185897423079	0.021063532545603	0.0339545860209844	0.00985881576807712	0.0183805692272438	0.0513634276681513	0.0388501343841468	0.0212623836019196	0.0374801292776759	0.0201231561606892	0.0212748248669158	0.0349997682557024	0.030891584126648	0.0751033541184807	0.0402983851174777	0.0207895022368703	0.0467450400022564	0.0349993098335826	0.0384595787105096	0.0405441467763822	0.03235239117708	0.0193927431447641	0.0221231384650859	0.0391342360047703	0.0252265203005318	0.0374956555367599	0.0277274846912736	0.0278168346714908	0.0300346965496403	0.0192118198350212	0.0289188883721982	0.0232924698181629	0.0349743088453335	0.0224946192602965	0.0141253670464685	0.0267452952880038	0.0263931502257232	0.0256189803660284	0.0180575991143172	0.0250892961070647	0.0228171793234482
PC O-18:2;0/18:3;0	PC O-	NA	NA	NA	NA	NA	NA	NA	NA	NA	NA	NA	NA	NA	NA	NA	NA	NA	NA	NA	NA	NA	NA	NA	NA	NA	NA	NA	NA	NA	NA	NA	NA	NA	0.00384962211445436	NA	NA	NA	NA	NA	NA	NA	NA	NA	NA	NA	NA	NA	NA
PC O-18:2;0/20:3;0	PC O-	0.00603776922808564	0.00705714698744957	0.0068482615512042	NA	0.00585009552368834	0.00722101480010824	NA	NA	NA	0.00850481974093061	0.00370771621017203	0.00351654411251109	NA	0.0109989429970268	NA	0.00875066657886902	0.00644247284836329	0.00623781766121589	0.00796397106800317	0.00697080010848025	0.0124850164661716	0.00518394047740693	0.00354471284188341	NA	0.00684882599476317	0.00679035616257209	0.00814761318673314	0.00394537034538439	0.00623098324184911	0.00635174224878679	0.00368448680207807	0.00860040669697915	NA	0.00546255655179258	0.00409103086883459	0.00538889257820917	0.00350288936198405	0.00541702297252846	NA	0.00658863189374607	0.00447031843508297	0.00278469446634801	0.00402706653097439	0.00300942600242903	0.00442840457475892	NA	0.00864472933384182	0.00453170146083344
PC O-18:2;0/20:4;0	PC O-	0.0222502061782114	0.035055476922808	0.028868506793323	0.0172100593044866	0.0235897894479939	0.0260245515166983	0.0163710179460709	0.0380101935340535	0.0529313355328072	0.0423568606718247	0.0144010382750033	0.0125424129458357	0.0587971443408387	0.0495197705614122	0.0199309142674529	0.0627736095620511	0.0221466961805913	0.0360515403296049	0.0200347815604439	0.039293104950937	0.046423166021231	0.0177986046184485	0.0205339174308781	0.0622084030289883	0.0239220482421386	0.0173483801864315	0.0332005105518427	0.0320213350474151	0.0328734568806241	0.0427773028322622	0.0380790376265626	0.0309394438607832	0.045063561994677	0.039018118423524	0.0397185459744452	0.032197377419031	0.0211764005444063	0.0379505728762173	0.0287748814468548	0.0285182207298356	0.0184247607155913	0.0190431485166349	0.030847072779763	0.041933858958232	0.0261610291721523	0.0293495209293148	0.023507265698317	0.0271651841993916
PC O-18:2;0/22:4;0	PC O-	NA	NA	NA	NA	NA	NA	NA	NA	NA	NA	NA	NA	NA	NA	NA	NA	NA	NA	NA	NA	NA	NA	NA	NA	NA	NA	NA	NA	NA	NA	NA	NA	NA	NA	NA	NA	NA	NA	NA	NA	NA	NA	NA	NA	NA	NA	NA	NA
PE 16:0;0_16:1;0	PE	NA	NA	NA	NA	NA	NA	NA	NA	NA	NA	0.00493680318577663	NA	NA	NA	NA	NA	NA	NA	NA	NA	NA	NA	NA	NA	NA	NA	NA	NA	NA	NA	NA	NA	NA	NA	NA	NA	NA	NA	NA	NA	NA	NA	NA	NA	NA	NA	NA	NA
PE 16:0;0_18:0;0	PE	NA	NA	NA	NA	NA	NA	NA	NA	0.0117425305680211	NA	NA	NA	NA	NA	NA	NA	0.0165617055624664	NA	NA	NA	NA	NA	NA	NA	NA	NA	NA	NA	NA	NA	NA	NA	NA	NA	NA	NA	NA	NA	NA	NA	NA	NA	NA	NA	NA	NA	NA	NA
PE 16:0;0_18:1;0	PE	0.0214556303615095	0.00570765390867913	0.0238097694065613	0.0162923338369802	0.00986722276666009	0.00694449359936435	0.0106874077279148	0.0140602619299842	0.0166320196919413	0.0123090518377968	0.0227274932406162	0.00999654123701177	0.00447059748826472	0.00910505131517561	0.00645817739276174	0.0146980130988041	0.0197410462445652	0.0167980874026286	NA	0.00727800991125391	0.00719574837652225	0.00969917833362563	0.0243100168450627	0.00696797591894569	0.00822537723266649	0.0159285843980972	0.00956057998867378	0.00632681155533547	0.0115208034632279	0.0112119570793688	0.00671213267068996	0.0172764110492826	0.00431665499270861	0.00501637447578627	0.00873218024983417	0.0124157502609333	0.0273554706864488	0.0070386022588966	0.0212469848867257	0.0114193021888396	0.0102270372573671	0.00633490395965509	0.00491413320214117	0.0186537853347504	0.00843579893264776	0.00711871171427746	0.010626705578551	0.0116434074527481
PE 16:0;0_18:2;0	PE	0.0418931700656854	0.0162480502736547	0.0440420885465888	0.0256456636395523	0.0183260909602851	0.0189340521404636	0.0243224041491123	0.0179550331643313	0.0321465609284569	0.0290276332857365	0.0342510136871573	0.0373622928922372	0.0196220381075946	0.020559888531044	0.0183728705478885	0.0257620473887874	0.0393973060263639	0.0301891668040319	0.0168417355319002	0.0201644681924842	0.0250749473766837	0.0319658923860413	0.0339053319271479	0.0169715609898229	0.0119115543113657	0.0455311222221716	0.0241637768125953	0.0123917025644313	0.0233580421703238	0.017643791605643	0.0263863708011339	0.0276228949188503	0.0131629426049713	0.0173585056581126	0.0181667659092082	0.0295661905716609	0.0498833236874774	0.0241320089375046	0.0369299322228944	0.0208915070192741	0.0298064968450273	0.0180160079146291	0.0118820542095684	0.0263177624570425	0.0172685898078756	0.0159511233425512	0.0284531349515498	0.0271364056845832
PE 16:0;0_20:1;0	PE	NA	NA	NA	NA	NA	NA	NA	NA	NA	NA	NA	0.0077691588719056	NA	NA	NA	NA	NA	NA	NA	NA	NA	NA	NA	NA	NA	NA	NA	NA	NA	NA	NA	NA	NA	NA	NA	NA	NA	NA	NA	NA	NA	NA	NA	NA	NA	NA	NA	NA
PE 16:0;0_20:2;0	PE	NA	NA	NA	NA	NA	NA	NA	NA	NA	NA	NA	NA	NA	NA	NA	0.0259256839398799	NA	NA	NA	NA	NA	NA	NA	NA	NA	NA	NA	NA	NA	NA	NA	NA	NA	NA	NA	NA	NA	NA	NA	NA	NA	NA	NA	NA	NA	NA	NA	NA
PE 16:0;0_20:3;0	PE	0.00596295386769826	NA	0.00876468081874109	0.00645000897968697	0.00359615690522644	0.00351878938563383	0.00373484160831221	0.00364108076680347	0.00726375080082825	0.00505828205034355	0.00594334238014722	0.006197224763304	NA	0.00317925071823243	0.0045137930941912	0.00358181092718626	0.00932465878707836	0.00371963833103768	0.00215780839318047	0.00389245119446874	0.00392313423088928	NA	0.00767257371339066	0.00289289062658258	NA	0.00748970346532055	0.0051504694515111	0.00363212492066644	0.00297827926591384	0.00313545636509371	0.00445959102481915	0.00545026489874938	0.00277098475416051	0.00404869040589677	0.00391130994560693	0.00451343761050478	0.00760271907899978	0.0039639063650258	0.00561626765193557	0.00432559968258422	0.00453611787162397	NA	0.0018619327046501	0.00689456448568321	0.00335070066920434	0.00239414351326683	0.00375353653015893	0.00345009418616912
PE 16:0;0_20:4;0	PE	0.0516499395633148	0.0133078317588649	0.0555580301454141	0.0412782095612446	0.0208323954553788	0.0193861634557343	0.0232043905720387	0.033753153997734	0.0349621283499957	0.026457022646678	0.0511323435076072	0.0185213199567647	0.0168558974773839	0.0267950109858473	0.019190953261746	0.0486436596734219	0.043265523058988	0.0378815856571814	0.0120800875762965	0.0287000882977036	0.017211930459533	0.00995449241793443	0.0349914825097325	0.0289138116943112	0.0136507286235336	0.0288652970974628	0.0271287839708114	0.0159061803945676	0.0227977483992018	0.0297445153101815	0.0252280532550222	0.0365007049565724	0.0153835131216893	0.0147511490935959	0.0207874641504159	0.0370245611273092	0.0562028709018557	0.0233238803507428	0.0319925185411398	0.0236941766080704	0.0205792199205952	0.0230722769853268	0.0114540872859833	0.0435462616631235	0.0151614077698019	0.0173763988007887	0.0243130945828153	0.0320359254977579
PE 16:0;0_20:5;0	PE	NA	NA	NA	NA	NA	NA	NA	NA	NA	NA	NA	0.00599271492220279	NA	NA	NA	NA	NA	NA	NA	NA	NA	NA	NA	NA	NA	NA	NA	NA	NA	NA	NA	NA	NA	NA	NA	NA	NA	NA	NA	NA	NA	NA	NA	NA	NA	NA	NA	NA
PE 16:0;0_22:4;0	PE	0.0405018629391036	NA	0.0518789926736996	NA	NA	0.0347464923220894	NA	NA	NA	0.0393406774297865	0.0469797501651536	NA	NA	NA	NA	NA	0.0446074829685482	NA	NA	0.041021499004228	NA	NA	0.0404565988768009	NA	NA	0.0265274670897346	0.0367666036849454	0.0339520941237741	NA	NA	NA	0.0365281187101591	NA	NA	NA	0.0400192357553389	0.0451153261579524	0.0375690764368356	0.0355848946513585	NA	NA	NA	NA	0.0441547620240465	NA	NA	NA	NA
PE 16:0;0_22:5;0	PE	0.0238901867867257	0.00956074239392151	0.0279156180270745	0.0225717500506994	0.0120161655278773	0.0130343286667654	0.0141312429178016	0.0172156805796689	0.0169318854674482	0.0152537459956848	0.034810745640135	0.0196663987078384	NA	0.0111795543910311	NA	0.0161906984317418	0.0306933637129904	0.0170250833117806	NA	0.0162808010830219	NA	0.00785709026127472	0.0211379216113445	0.0125256425478861	NA	0.0192639844730091	NA	0.0114690334085705	NA	0.0142802125022241	0.0131511380930675	0.0225923236039488	NA	0.0156055001444875	0.0170577113774246	0.0211647852666644	0.0260698081000875	NA	0.0201876021345092	0.0175949430470221	0.018853753775557	NA	NA	NA	0.0109750550345944	NA	0.0128991102867004	0.0204849294974004
PE 16:0;0_22:6;0	PE	NA	NA	0.0655397244631622	0.0438772617449926	NA	NA	0.0306816349599608	0.0363628188791122	0.072015032848016	0.0370808138617329	0.0677119434195812	0.0268260602124004	NA	0.0340144152617864	0.0408804674549022	0.0469898640020227	0.0664360404391327	0.05408037113012	NA	0.0298007949358133	0.0209674692877346	0.0061765948017671	NA	0.0270498717510361	NA	0.00865789580430339	0.0380035685835424	NA	0.0261795066390145	0.0445783240470027	0.0233595731153608	0.0364285467460184	NA	NA	0.0455088456171807	0.0208688855223558	0.0714541179714623	NA	0.0311718195219465	0.0234059445563788	0.0305523783305383	0.0474957331767615	0.00580919570151276	0.0805024359382396	NA	NA	0.0280006548903259	0.0490546474108936
PE 16:1;0_18:0;0	PE	0.00435626166824464	0.00108327906247814	0.00678172554179545	0.00418868779571058	0.00288779817229784	0.00225154541091362	0.00374773722168039	0.0050589709359046	0.00293751214566868	0.00291411114524555	0.00964273775552715	0.00281793386077701	0.00138177009593778	0.00198534477206228	0.000940495080539444	0.00263801977315673	0.00435487626048608	0.00513405726683742	NA	0.0021589528821932	0.00207081526833896	0.00250623380847309	0.00742766987203597	0.00191408418469795	0.0015737107859557	0.003243447208638	0.00281533178536921	0.00176477100858939	0.0013682445081293	0.00293324240223426	0.0013894924145907	0.00285467617262793	0.00168456727142926	0.00104437779722924	0.00233295653743038	0.00253713239863427	0.00523550583161562	0.00193999066257506	0.00435020249846156	0.00255869448946054	0.00262994726795479	0.00161551311770328	0.00139607442601761	0.00313447765808785	0.00177389766271125	0.0019183339548042	0.0037329562535183	0.0030800601735859
PE 16:1;0_18:1;0	PE	0.00155458573335553	NA	0.0016052026071489	NA	NA	0.000901732339713999	NA	NA	0.00123279804760434	NA	0.00203496226092458	NA	NA	NA	NA	NA	0.00219997450778176	0.00132545303612464	NA	NA	NA	NA	0.00210312105475894	NA	NA	0.0011926644717755	0.00163751795883535	NA	NA	NA	NA	0.00191097726762634	NA	NA	NA	NA	NA	NA	0.00160097177223408	NA	NA	NA	NA	NA	NA	NA	NA	NA
PE 16:1;0_20:3;0	PE	NA	NA	NA	0.00172982849174306	NA	NA	NA	NA	NA	NA	NA	NA	NA	NA	NA	NA	NA	NA	NA	NA	NA	NA	0.00132810606854772	NA	NA	NA	NA	NA	NA	NA	NA	NA	NA	NA	NA	NA	NA	NA	NA	NA	NA	NA	NA	NA	NA	NA	NA	NA
PE 16:1;0_20:4;0	PE	NA	NA	NA	NA	NA	NA	NA	NA	NA	NA	NA	NA	NA	NA	NA	NA	NA	NA	NA	NA	NA	NA	NA	NA	NA	NA	NA	NA	NA	NA	NA	NA	NA	NA	NA	NA	NA	NA	NA	NA	NA	NA	NA	NA	NA	NA	NA	NA
PE 16:1;0_22:4;0	PE	NA	NA	NA	NA	NA	NA	NA	0.0016858140529097	NA	NA	NA	NA	NA	NA	NA	NA	NA	NA	NA	NA	NA	NA	NA	NA	NA	NA	NA	NA	NA	NA	NA	NA	NA	NA	NA	NA	NA	NA	NA	NA	NA	NA	NA	NA	NA	NA	NA	NA
PE 16:1;0_22:5;0	PE	NA	NA	NA	NA	NA	NA	NA	NA	NA	NA	NA	NA	NA	NA	NA	NA	NA	NA	NA	NA	NA	0.00247447187123403	NA	NA	NA	0.00387817634466173	NA	NA	NA	NA	NA	NA	NA	NA	NA	NA	NA	NA	NA	NA	NA	NA	NA	NA	NA	NA	NA	NA
PE 16:2;0_18:0;0	PE	NA	NA	NA	NA	NA	NA	NA	NA	NA	NA	NA	NA	NA	NA	NA	NA	NA	NA	NA	NA	NA	NA	NA	NA	NA	NA	NA	NA	NA	NA	NA	NA	NA	NA	NA	NA	NA	NA	NA	NA	NA	NA	NA	0.00521289117886189	NA	NA	NA	NA
PE 17:0;0_18:2;0	PE	NA	NA	0.0348405136250341	NA	NA	NA	NA	NA	0.0294854964569334	NA	NA	0.0249362357813792	NA	NA	NA	NA	0.0501365674892884	NA	NA	NA	NA	NA	0.0211697073631416	NA	NA	0.0442158973963281	NA	NA	NA	NA	NA	0.0229963195568171	NA	0.0334685998919535	NA	NA	0.0264827549972515	NA	NA	NA	NA	NA	NA	NA	NA	NA	NA	NA
PE 17:0;0_19:0;0	PE	NA	NA	NA	NA	NA	NA	NA	NA	NA	NA	NA	NA	NA	NA	NA	NA	NA	NA	NA	NA	NA	NA	NA	NA	NA	NA	NA	NA	NA	NA	NA	NA	NA	NA	NA	NA	NA	NA	NA	NA	NA	NA	NA	NA	NA	NA	NA	NA
PE 17:1;0_17:1;0	PE	NA	NA	NA	NA	NA	NA	NA	NA	NA	NA	NA	NA	NA	NA	NA	NA	NA	NA	NA	NA	NA	NA	NA	NA	NA	NA	NA	NA	NA	NA	NA	NA	NA	NA	NA	NA	NA	NA	NA	NA	NA	NA	NA	NA	NA	NA	NA	NA
PE 17:1;0_18:1;0	PE	NA	NA	NA	NA	NA	NA	NA	NA	NA	NA	0.0256928547822541	NA	NA	NA	NA	NA	NA	NA	NA	NA	NA	NA	NA	NA	NA	NA	NA	NA	NA	NA	NA	NA	NA	NA	NA	NA	NA	NA	NA	NA	NA	NA	NA	NA	NA	NA	NA	NA
PE 17:1;0_18:2;0	PE	NA	NA	NA	NA	NA	NA	NA	NA	NA	NA	NA	NA	NA	NA	NA	NA	NA	NA	NA	NA	NA	NA	NA	NA	NA	NA	NA	NA	NA	NA	NA	NA	NA	NA	NA	NA	NA	NA	NA	NA	NA	NA	NA	NA	NA	NA	NA	NA
PE 18:0;0_18:1;0	PE	0.0610818355719765	0.0342026468582269	0.0687115714317443	0.0446158095761188	0.0458036751761883	0.0383964980910822	0.0368230593525724	0.0613115096957882	0.0592794163111911	0.053374323555848	0.0664767581681803	0.020253483429242	0.0385032379199237	0.0340773984958721	0.030241916534644	0.0332460525389858	0.059662455233668	0.045091410862048	0.0317186987689839	0.0370646090248569	0.0333235893164947	0.0448065985771303	0.0578930446651313	0.0387043358426035	0.043163390407363	0.049002173170998	0.041668433290533	0.034055154876793	0.037788877836248	0.0290587818902176	0.0331364914394448	0.0604453256096559	0.0311542531093753	0.0282335506026937	0.0360636030002801	0.0403125889863025	0.062400589220019	0.0335482658754719	0.0556252481483129	0.0391940839367052	0.0422475000791586	0.030853104221742	0.0273178149970442	0.0561111873442917	0.0340195415115932	0.0277144888647671	0.0469843986223799	0.0396788359166469
PE 18:0;0_18:2;0	PE	0.144006573757604	0.137595022943457	0.146418207653716	0.103166988670419	0.0931431547872673	0.103917692252258	0.113666526120282	0.0975609874584063	0.141191187131193	0.116933902831735	0.115275337434301	0.144569898296094	0.112573401302366	0.102269157860945	0.106489440027136	0.0785991462210344	0.144705681751346	0.121856462743866	0.106656349430246	0.115294449132009	0.143573885814406	0.132025723422675	0.108930062161801	0.0910971686994217	0.0921136289582633	0.164886266791332	0.120053310912917	0.0815582616666154	0.120148598293617	0.0806869849529627	0.119017393251387	0.133662669192646	0.0848873202189302	0.110107867983713	0.104075382647758	0.135066333836552	0.17802518845971	0.118112221171939	0.153154237826067	0.106040459593506	0.135680443903011	0.0774467872853141	0.0791371144846184	0.132894497808752	0.110497933830702	0.0821447892447947	0.135104198782977	0.100454924309979
PE 18:0;0_18:3;0	PE	0.00526298150392533	0.00568961855321799	0.00722730767365765	0.00415465596617153	0.0025885516204911	0.00390424801787276	0.00346947989667863	0.00534297389767487	0.00663157829037901	0.00562029947876127	0.00613342133880756	0.00781914106992056	0.00332830164319337	0.00377663122085812	0.00330893816509757	0.00323614881653682	0.00826405185668902	0.00430888293059483	0.0038334589712248	0.00544440006012151	0.00391167700163058	0.00591793639000363	0.00568137920590105	0.00324933430398156	NA	0.00589891317459087	0.00439634461326681	0.00387018800192306	0.00418892534098341	0.00248242479521403	NA	0.00446782216977063	0.00260951269141245	0.00511926112387597	0.00384245074993087	0.00434549948636079	0.00620123098399397	0.00442586688176957	0.00600316765552554	0.00453720421029714	0.00488480784586641	0.00220858026566163	0.00305759816493148	NA	0.00353690097615373	0.00307830772006477	0.00543599811733883	0.00432879260111692
PE 18:0;0_20:1;0	PE	NA	NA	NA	NA	NA	0.00824026201156377	NA	NA	0.0080490538035282	NA	NA	NA	NA	NA	NA	NA	0.00740903070565495	0.00686222739884441	NA	NA	0.00620610415087465	NA	NA	NA	NA	NA	NA	0.00504003103777138	0.0065039876585645	NA	NA	0.00971700745159533	NA	NA	NA	NA	NA	NA	NA	NA	NA	NA	NA	0.00809142241570677	NA	NA	NA	NA
PE 18:0;0_20:2;0	PE	0.0432310202395929	0.0481464292525566	0.0340087975286599	0.0263529844838034	NA	0.0357036416952679	0.0285066647528254	0.0351168875998522	0.0374354910351605	0.0373640430723273	0.0322434698360089	0.028370598818176	0.0475613729247501	0.0410102936977771	0.034790775708222	NA	NA	0.0368097579767901	0.0420401300192256	0.042762182110848	0.045390612837094	0.0466378745329719	NA	0.031283634653407	0.0337699464319675	0.0484998166339897	0.0421016453251519	0.0324474917010347	0.0427547459804081	NA	0.0370503685550668	NA	0.0397056321392627	0.0441897464399355	0.0419404591448436	NA	0.0351452728541834	0.0392870379344307	0.033346820093542	0.04453570922714	0.041703691342859	NA	0.0319264509935539	NA	0.0356293288047158	0.0275585480239429	0.0460791834201275	0.0281707782900279
PE 18:0;0_20:3;0	PE	0.0336072653591636	0.0198095702215792	0.0403165916503903	0.0254760590323061	0.0242041289824672	0.0255094431087936	0.0302455841382078	0.0204340446794706	0.0282315447710059	0.0300324306529576	0.0316354470575423	0.020757625817882	0.0209882383942506	0.0269241638720277	0.0189845965352697	0.0218468805752334	0.0341523486756642	0.0289311029482956	0.029683463475227	0.0200495611509184	0.0252431042163382	0.0214775921344891	0.035978350421286	0.0180822129007641	0.0202666928449433	0.0301333113210271	0.0281662422280609	0.0178037816923745	0.0212869674966877	0.0259851548181171	0.0229049309423949	0.0289813903460941	0.0187829404560496	0.0224492442646316	0.0210181256828289	0.0241469519605912	0.0336322184784868	0.0247260946866123	0.0262477937128454	0.0306862024282092	0.0241371444089236	0.0173139129265837	0.0169137402883237	0.0219623894069594	0.0242471182431682	0.0167682493219971	0.0274700763304855	0.0244293074076047
PE 18:0;0_20:4;0	PE	0.0893401510735671	0.0741245696299221	0.093581741384255	0.176756885811205	0.0641540113539682	0.0463396314559804	0.116110408132497	0.129454657190189	0.122115610193843	0.077469631949891	0.0949906877404375	0.06715133265004	0.0806004818049012	0.122142498409319	0.0713778914780339	0.151582266975438	0.0787518432006877	0.139837886090773	0.0661682869419773	0.0593165121661818	0.0710927449672542	0.0353963340069748	0.0620736727217397	0.100671808818977	0.0870986553818837	0.0388430799309075	0.0691525745443129	0.0348920017738924	0.0923331088654059	0.127378941091941	0.0977676382243482	0.0888951409000674	0.0689914763255555	0.0949185555732807	0.087263838131991	0.102293920709883	0.126354230983744	0.074753453981007	0.0896722750423581	0.103374073083542	0.0799041088347867	0.0854782792612553	0.072634640093336	0.131826829725235	0.0773945263882069	0.0896651151342597	0.0832376892513597	0.109742156496971
PE 18:0;0_20:5;0	PE	NA	0.00383534783085963	0.00757007837692766	NA	0.00316338745688878	0.00431965018132632	0.00441714548760672	0.00651333763769613	0.00692870248500601	0.00572952421761741	NA	0.00736828785311891	0.0115707954201725	0.00563604335170646	NA	0.00562746803365329	NA	0.00559858267967012	NA	0.00441324733025316	NA	NA	0.00470925062146603	0.00463226406819177	NA	0.00559720730758554	0.0115351268432939	0.00312725213462682	NA	NA	NA	0.00595347414884715	0.0106744136114319	0.00736027227079678	0.00567749283320934	0.00709512168052645	0.0087510171123844	NA	0.00866490824673293	0.00598235660591026	NA	0.0073569903345155	0.00979764847768042	0.0266749465838387	NA	0.00716952615870451	NA	0.00727236941436195
PE 18:0;0_22:4;0	PE	NA	NA	0.0223975334863655	0.0225406046259137	0.0123949822797938	0.0155222902799496	0.0185031202538154	0.0235424526494725	0.0163420550551002	0.0227637070925964	0.0231199036821635	NA	NA	0.0168340225430573	NA	0.0227197708997269	0.0196259039192797	0.0209480518509241	0.0156062324004681	0.0181484660038909	0.0131784868433763	NA	0.0198064267605307	NA	0.0172419093585786	0.0115111265615311	NA	0.0197799546765713	0.0154064980004566	0.018026266337037	0.0209868156915819	0.0195337952392522	NA	0.0202788671738208	0.0159387602457784	0.0221372347190274	0.0219987842977849	0.0195531088086883	0.0167039963609602	0.0233542068540401	0.0110133748562961	0.0141388425752492	NA	0.021577813159565	0.017155020164478	NA	0.0160427902438722	0.018842093031932
PE 18:0;0_22:5;0	PE	0.0112631282283916	NA	0.0198963763241211	0.0168299747934493	0.0111366363455198	0.0119133412301633	0.0111667981908975	0.0177814304074158	0.0132007193205663	0.0144637943931748	0.0238226369938796	0.0108380059687884	0.011513886112216	0.0102699845334019	0.009360174969163	0.0151442093887132	0.0164066303036145	0.0191719856420763	NA	0.00969619045577488	0.00811746294952074	NA	0.0186284647221702	0.0131751173088643	0.00818873604636565	0.00894395146534696	0.0107467346936334	0.0110285478102695	0.0110453233649742	0.0101348171925098	0.00960077280899605	0.0174070668957239	0.00736991836736133	0.0132067614801547	0.0118013060939013	0.0174692973469698	0.0195033355451825	0.0132846664243713	0.0159665933351173	0.0151882113030325	0.0105094375432848	0.0101974472418432	0.00692125883052142	0.0225688162273391	0.0110960667605694	0.00847743128048458	0.0103479776580111	0.0165444474191685
PE 18:0;0_22:6;0	PE	0.0286279376024513	0.0205528002245467	0.0540254741158503	0.0463666640225337	NA	0.0165165760381734	0.0293425822775417	0.0363163598089785	0.067271005262094	0.043196960364969	0.0589538375481481	0.0212474228796553	0.0296489950897665	0.035545525235016	0.0420144979633642	0.0384781414080888	0.0519894995047786	0.053754249200172	0.0175029963234582	NA	0.0237450339876972	0.0168835671492421	0.0312449075237122	0.0286408057712316	NA	NA	0.0359499065577994	0.0100187360326152	0.0244269145635969	0.0398372531766455	NA	0.0301061563248789	0.0272737433150252	0.0366065942223415	0.053192632820834	0.0279116790694359	0.0524176200490784	0.0277006233115982	0.0340998271055689	NA	0.0382766738221064	0.0442937021744638	0.0202453638796192	0.0698680018800533	0.0172788374895637	0.026324440503166	0.0329703964366557	0.0534881717596855
PE 18:1;0_18:1;0	PE	0.0112307420278293	0.00727986933622946	0.0114396675373066	0.0093709068390069	0.0059327340919284	0.00757413222757797	0.00638703359621419	0.0115160487634336	0.0194974495163949	0.0146059172283565	0.00947770135030685	0.00490999587292281	0.00522132764304145	0.00749891103604646	0.0050196306912999	0.00492553400124901	0.0217566549956192	0.00841823648547453	0.00721333765391874	0.00844191117193612	0.00915575046770129	0.010135807011836	0.0111448749801392	0.00451646972126695	0.00889703613586901	0.0154586499188323	0.00865208570229603	0.00499726893890327	0.0101087183984733	0.00443992182507901	0.00840434064125384	0.017015495195987	0.00400889221725286	0.00587204239892562	0.00724076689646173	0.0105147938333571	0.0124875937533803	0.00749837489705722	0.0203290794745323	0.0145946307548217	0.00902452998771366	NA	NA	0.0141883103903936	0.00719052660234487	0.00577613799618221	0.00906632300780277	0.00601797057461556
PE 18:1;0_18:2;0	PE	0.0199577880731822	0.0192902609802098	0.0178446362648525	0.0116538094424755	0.00879757035963009	0.0114119655138681	0.00855897221889392	0.0107342397830852	0.0289950091500487	0.0169033511172916	0.0107225843063236	0.0182274566334558	0.0119251508474226	0.00946453566443133	0.00762259470572811	0.00695630977520314	0.0347671505927393	0.00862026979232976	0.00605651890628815	0.0116234928802008	0.0209681945224013	0.024525576346159	0.0152053319919415	0.00677572306332078	0.0133676882941154	0.035673564580068	0.0149188236860451	0.00768285233092829	0.0152817956465614	0.00571042930115362	0.0183642339365605	0.0262055492342275	0.00601970612698807	0.0123798136426345	0.0108383155436683	0.021730737831827	0.0188742131327939	0.0128474078163482	0.0261357430605103	0.0168319352655322	0.0172659301424782	0.00357473273257836	0.00355360252906129	0.0219773332078292	0.0128610697575078	0.00594826580295345	0.0135281505114139	0.00542839807989879
PE 18:1;0_18:3;0	PE	NA	NA	NA	NA	NA	NA	NA	NA	NA	0.00241022814118502	NA	0.00209460896991793	NA	NA	NA	NA	0.0051585975319469	NA	NA	NA	NA	NA	NA	NA	NA	NA	NA	NA	NA	NA	NA	NA	NA	0.00439607255402253	0.00136642550901766	NA	NA	NA	0.00318970972871352	NA	NA	NA	NA	NA	NA	NA	NA	NA
PE 18:1;0_20:0;0	PE	NA	NA	NA	NA	NA	NA	NA	NA	NA	NA	NA	NA	NA	NA	NA	NA	NA	NA	NA	NA	NA	NA	NA	NA	NA	NA	NA	NA	NA	NA	NA	NA	NA	NA	NA	NA	NA	NA	NA	NA	NA	NA	NA	NA	NA	NA	NA	NA
PE 18:1;0_20:1;0	PE	NA	NA	NA	NA	NA	NA	NA	NA	NA	NA	NA	NA	NA	NA	NA	NA	0.0366004142491663	NA	NA	NA	NA	NA	NA	NA	NA	NA	NA	NA	NA	NA	NA	NA	NA	NA	NA	NA	NA	NA	0.0117311048722303	NA	NA	NA	NA	NA	NA	NA	NA	NA
PE 18:1;0_20:2;0	PE	NA	NA	NA	NA	NA	NA	NA	NA	NA	NA	NA	NA	NA	NA	NA	NA	NA	NA	NA	NA	NA	NA	NA	NA	NA	NA	NA	NA	NA	NA	NA	NA	NA	NA	NA	NA	NA	NA	NA	NA	NA	NA	NA	0.00460038383726656	NA	NA	NA	NA
PE 18:1;0_20:3;0	PE	0.00936915285964565	NA	0.0131842357981151	0.011858678190413	0.0101242948234478	NA	NA	0.0126368319617644	0.00891631885694748	0.00845473412556442	0.00932622795837675	0.0100033192268267	NA	0.00615735787947972	NA	0.00862790508146713	0.00902150406186624	NA	0.00840361250655752	NA	0.0105183133780183	NA	0.00893798141714356	0.00695297544368624	NA	0.00725652179814838	0.00733554286454866	0.00509851215902494	0.00791699021594595	0.00667233103039615	0.00975911668690639	0.00945040903815226	0.00732425064723547	0.00935804680025555	0.00972433226363286	0.00577508854658352	0.0105843717535309	NA	0.00800766369363594	0.012184422958959	0.00982464435272429	0.00525248044119547	NA	0.00683954551405229	0.00778890172670566	NA	0.0113990673935384	0.00870921403595171
PE 18:1;0_20:4;0	PE	0.0207678662621285	0.00439322468615534	0.0128795438863647	0.0225230886887591	0.00640220279136865	0.0100370413641504	0.00799388077307227	0.0113505107251926	0.0108103803276931	0.0149570980146158	0.0163032765249453	0.00566813517251986	0.013131020238867	0.0103199304380949	0.0374556544405385	0.0223329057300831	0.022246251214984	0.0100733449230717	0.0189695452726094	0.00751579007532951	0.0283386516996207	0.00313995619239386	0.0106908620432143	0.0120645591090877	0.0231754381266231	0.0110076078644424	0.0235127294812182	0.00549862952294187	0.0409021163901007	0.0113102501718208	0.0108349659120243	0.0212926712975725	0.0162500973322518	0.014100305821238	0.00660617418874024	0.0199437330964692	0.0212776160271812	0.0405366002440045	0.0140664583480091	0.0168805281652146	0.0102708391463487	0.0119638489018946	0.0108332822708934	0.0420280539009058	0.00679373105261897	0.012884851436825	0.00794545933261127	0.00800841168450595
PE 18:1;0_22:5;0	PE	NA	NA	NA	NA	NA	NA	NA	NA	NA	NA	NA	NA	NA	NA	NA	NA	NA	NA	NA	NA	NA	NA	NA	NA	NA	NA	NA	NA	NA	NA	NA	NA	NA	NA	NA	NA	NA	NA	NA	NA	NA	NA	NA	NA	NA	NA	NA	NA
PE 18:2;0_18:2;0	PE	0.0047425924258243	0.00465906480718819	0.00334441159406124	0.00265776167023683	0.0029268231622653	0.00206036827773342	0.00378644155295579	0.00363364037649219	0.00431412025398934	0.00366947727456631	0.0022142870374699	0.00419255862857893	0.00259593906701994	0.00258799080499012	0.00111820964938123	0.00148718970996333	0.00521625297893417	0.00215630154429306	0.00262494716130828	0.00329138550878906	0.00502461260613083	0.00482840396571692	0.00313687034951254	0.00177425579962199	0.000884897351765805	0.00923408823971842	0.00339787533587887	0.00234543522100884	0.00311255471687412	0.00135564171337897	0.00293321294615201	0.00512885880573092	0.00145499503338295	0.00343344674868805	0.00374478331680597	0.00499371949530513	0.00395629564296292	0.00271723384311417	0.00587210187610657	0.00317567315192676	0.00347596071947217	NA	0.00137925482239879	0.00337381158569147	0.00442059988878426	0.00209141875384707	0.00515432679400167	NA
PE 18:2;0_20:1;0	PE	NA	NA	NA	0.00778777749615976	NA	NA	NA	NA	NA	NA	NA	NA	NA	NA	NA	NA	NA	NA	NA	NA	NA	NA	NA	NA	NA	NA	NA	NA	NA	NA	NA	NA	NA	NA	NA	NA	NA	NA	NA	NA	NA	NA	NA	NA	NA	NA	NA	NA
PE 18:2;0_20:4;0	PE	NA	NA	NA	NA	NA	NA	NA	NA	NA	NA	0.00475777559713368	NA	NA	NA	NA	0.0034044474353024	NA	NA	NA	0.0039730189988985	NA	NA	NA	NA	NA	NA	NA	NA	NA	NA	NA	NA	NA	NA	NA	0.00511522046353274	NA	NA	NA	NA	NA	NA	NA	NA	NA	NA	NA	NA
PE 19:1;0_19:1;0	PE	NA	NA	NA	NA	NA	NA	NA	NA	NA	NA	NA	NA	NA	NA	NA	NA	NA	NA	NA	NA	NA	NA	NA	NA	NA	NA	NA	NA	NA	NA	NA	NA	NA	NA	NA	NA	NA	NA	NA	NA	NA	NA	NA	NA	NA	NA	NA	NA
PE 20:1;0_20:2;0	PE	NA	NA	NA	NA	NA	NA	NA	NA	NA	NA	NA	NA	NA	NA	NA	NA	NA	NA	NA	NA	NA	NA	NA	NA	NA	NA	NA	NA	NA	NA	NA	NA	NA	NA	NA	NA	NA	NA	NA	NA	NA	NA	NA	NA	NA	NA	NA	NA
PE 20:1;0_20:4;0	PE	0.00313402003005874	NA	NA	NA	NA	NA	NA	NA	NA	NA	NA	NA	NA	NA	NA	NA	NA	NA	NA	NA	NA	NA	NA	NA	NA	NA	NA	NA	NA	NA	NA	NA	NA	NA	NA	NA	NA	NA	NA	NA	NA	NA	NA	NA	NA	NA	NA	NA
PE 20:2;0_20:2;0	PE	NA	NA	NA	NA	NA	0.000526453455932907	NA	NA	NA	NA	NA	NA	NA	NA	NA	NA	NA	NA	NA	NA	NA	NA	NA	NA	NA	NA	NA	NA	NA	NA	NA	NA	NA	NA	NA	NA	NA	NA	NA	NA	NA	NA	NA	NA	NA	NA	NA	NA
PE 20:3;0_20:3;0	PE	NA	NA	0.00326630451831311	NA	0.0193973380829011	NA	0.00314125133841661	NA	NA	0.00346984800463732	0.00317593999278549	0.00150778754031959	NA	NA	NA	NA	0.00302212384831705	NA	NA	NA	NA	NA	NA	NA	NA	0.0116107671252097	NA	0.00193446465351438	NA	0.00269123301959108	NA	NA	NA	NA	NA	NA	0.00293273717442236	NA	NA	NA	NA	NA	NA	NA	NA	NA	NA	NA
PE O-16:0;0/18:2;0	PE O-	NA	0.00112789677469079	0.00127481810601862	NA	0.000795770886280599	0.00112460487162058	NA	0.000618170124594034	0.0015319285630488	0.00100255289386415	0.000470166120851849	0.00118170562689804	0.00132481488868002	0.00251839661641313	NA	0.00156303422477916	NA	0.000833929254833059	0.000964189621354095	0.000847035184770642	0.00388449219173138	0.00210770542580722	0.00107996665118547	0.00132988042062726	0.0025230890698386	0.0020399575572335	0.00147973016976414	0.00132609533175994	0.000759722678821911	0.000640576570518874	0.00110915973478555	0.00111255639147796	0.00223516995598285	NA	0.000430934845612193	0.000870493835861252	NA	NA	0.000619921633200924	0.000969467483076037	NA	NA	NA	0.000786965647904773	0.000418991105475094	NA	0.00122010102549054	0.00106911399034492
PE O-16:0;0/18:3;0	PE O-	NA	NA	NA	NA	NA	NA	NA	NA	NA	NA	NA	0.00029423487392807	NA	NA	NA	NA	NA	NA	NA	NA	NA	NA	NA	NA	NA	NA	NA	NA	NA	NA	NA	NA	NA	NA	NA	NA	NA	NA	NA	NA	NA	NA	NA	NA	NA	NA	NA	NA
PE O-16:0;0/20:3;0	PE O-	NA	NA	NA	NA	0.000570356413125872	0.00039758173943667	NA	NA	NA	NA	NA	NA	NA	0.00137538106966985	NA	0.00112096870976565	NA	NA	NA	NA	0.000873445809159836	NA	0.000444524590917283	0.00106925600090407	NA	NA	0.000778059425738132	NA	NA	0.000734527873549832	NA	NA	NA	NA	NA	NA	NA	NA	NA	NA	NA	NA	NA	NA	NA	NA	0.000568304463957278	NA
PE O-16:0;0/20:4;0	PE O-	0.00344445436595445	0.00269931547480534	0.00408031581697828	0.00182041846841593	0.00284828213080543	0.00171810083975466	0.0036215092012459	0.00167855232271226	0.00889044817651806	0.00309666371305855	0.00230900718131265	0.00220620086704169	0.00348671810561067	0.0105109562709906	NA	0.0059071056131575	0.00236860671595316	0.00350751980864122	0.00268768670714061	0.00634915451670537	0.00429881269819908	0.00194659109000832	0.0019648213132683	0.0119614567445804	0.00589948543725858	0.00297019179708633	0.00518997378158675	0.00480535306316519	0.00290286947088881	0.00632122905489163	0.00582732596344042	0.00196369738496244	0.00338072925895368	0.00212990898875443	0.00269923414582252	0.00248745112408348	0.00311382034445605	0.00225423369519285	0.00245806309095548	0.00148315430963628	0.00191879127439175	NA	0.00295316768698499	0.00488291774622244	0.00211670901161614	0.00382146648054995	0.00347428497544564	0.00266420863845234
PE O-16:0;0/20:5;0	PE O-	NA	NA	NA	NA	NA	NA	NA	NA	NA	NA	NA	NA	NA	0.00181163528339598	NA	NA	NA	NA	NA	NA	0.00272863429286537	NA	NA	0.00243550063473537	0.00183566971077708	NA	NA	NA	NA	NA	NA	NA	NA	NA	NA	NA	NA	NA	NA	NA	NA	NA	NA	0.00177262052753744	NA	NA	NA	NA
PE O-16:0;0/22:4;0	PE O-	NA	NA	0.000997227722168624	NA	0.000665917816404761	NA	0.000932199150009575	NA	NA	0.000841868672097368	NA	NA	NA	NA	NA	0.00142331048653597	NA	NA	0.00067431179001205	0.00127333293293185	0.00114010397594944	NA	0.000915704744115936	0.00121926997195605	NA	0.000885435839165753	NA	NA	NA	NA	0.00115427841438834	NA	0.000668247341631822	NA	NA	NA	0.000780429021576238	NA	0.000906482801660232	NA	NA	NA	NA	0.000762510518137384	0.00114334265693203	NA	NA	NA
PE O-16:0;0/22:5;0	PE O-	0.00305167627837509	0.00274637573338092	0.00444766830035217	NA	0.00312752699438436	0.00396024456959257	0.00238693763924384	0.00177024269804305	NA	0.00148813095569139	0.00217709526764927	0.00430264532043139	NA	0.00562287850575071	NA	0.00481912683917655	NA	0.00368686680715254	0.00134438497500545	0.00394474621818256	0.0034280302284758	0.00226449260238617	0.00418800701988546	0.00568724786906003	0.00257445342668556	0.00779429480214756	0.00281934784161549	0.00427632458111734	NA	0.00264469426365168	0.00236788707457865	0.00287521986758585	0.00387087446612011	0.00311538335507521	0.000763424409816108	0.00143972143933333	0.00127717225126685	0.00201800788189635	0.00154566734824803	0.00135062906439524	0.00346164350697625	0.000963429082749816	0.000520649537901789	0.00473649951753245	NA	0.00156166258717966	NA	0.000716009289441084
PE O-16:0;0/22:6;0	PE O-	NA	NA	NA	NA	NA	NA	NA	NA	0.0034239507784566	NA	NA	0.00218850694726927	NA	0.00223998426241493	NA	NA	NA	0.00342692980725494	NA	NA	NA	NA	NA	NA	NA	NA	NA	NA	NA	0.00214551733273722	0.00218411934347607	NA	NA	NA	NA	NA	NA	NA	NA	NA	NA	NA	NA	NA	NA	NA	NA	NA
PE O-16:1;0/14:0;0	PE O-	NA	NA	NA	NA	NA	NA	NA	NA	NA	NA	NA	NA	NA	NA	NA	NA	NA	NA	NA	NA	NA	NA	NA	NA	NA	NA	NA	NA	NA	NA	NA	NA	NA	NA	NA	NA	NA	NA	NA	NA	NA	NA	NA	NA	NA	NA	NA	NA
PE O-16:1;0/16:1;0	PE O-	NA	NA	NA	NA	NA	NA	NA	NA	NA	NA	NA	0.00117487416225213	NA	NA	NA	NA	NA	NA	NA	NA	0.00169660779717842	NA	NA	NA	NA	NA	0.00258265419574561	NA	NA	0.00172582471953735	NA	NA	NA	NA	NA	NA	NA	NA	NA	NA	NA	NA	NA	NA	NA	NA	NA	NA
PE O-16:1;0/18:1;0	PE O-	NA	0.00271890538183011	0.003377203933742	NA	0.00424927853143347	0.00383855120616145	NA	0.0041889924639327	0.00446406857165391	0.00517048593147458	0.00274032276811958	0.0026215517806961	0.0045024719160802	0.00573940049631349	NA	0.0057641581801124	NA	0.00345928380572117	0.0026002617896503	0.00318650380673719	0.0102534954308581	0.00487621354915154	0.00391344256717522	0.00383641012776895	0.00567547596077743	0.00605504985433689	0.00365851431737633	0.00452773248113228	0.00263139171592718	0.00196837658962864	0.00280723271465863	0.00554078562443485	0.00541652471889241	NA	0.00220482344458916	0.00224714471589113	NA	NA	0.00364165794927334	0.00496827628806804	NA	NA	NA	0.00292804290596884	0.00240444379476679	NA	0.00375854696514137	0.0044507560476071
PE O-16:1;0/18:2;0	PE O-	0.0136420725004683	0.0221913252393002	0.0161440977470114	0.00895913003949466	0.0186677274681836	0.0159885099545841	0.0111571248770558	0.01422630505609	0.019009776856601	0.0223071494263206	0.0126635943481133	0.015394392203409	0.0185668937467608	0.025128348811164	0.0105494034488397	0.0199850328934641	0.0124737643396657	0.0188862797553976	0.0187917495589172	0.0139217817272974	0.0530943562890517	0.0321372685014022	0.0182579034226906	0.0209118257947475	0.0218801707244975	0.0303026140390809	0.016574726830619	0.0119515982975531	0.0110543361431811	0.0106855454214797	0.0181880345745704	0.0184238789292647	0.0209268958012353	0.011553134673775	0.0152886704577762	0.0155584258456861	0.0178163573340933	0.0164473906962479	0.0159566527621461	0.0123205309955885	0.0158064715840893	0.00788044132645433	0.0142604333033377	0.0156114510946971	0.0148533567689636	0.00943174354336995	0.0183186897839312	0.0191856173157265
PE O-16:1;0/18:3;0	PE O-	NA	NA	NA	NA	NA	NA	NA	NA	NA	NA	NA	NA	NA	NA	NA	NA	NA	NA	NA	NA	NA	NA	NA	NA	NA	0.00563223115382667	NA	NA	NA	NA	NA	NA	NA	NA	NA	NA	NA	NA	NA	NA	NA	NA	NA	NA	NA	NA	NA	NA
PE O-16:1;0/20:1;0	PE O-	NA	NA	NA	NA	NA	NA	NA	NA	NA	NA	NA	NA	NA	NA	NA	NA	NA	NA	NA	NA	0.000354838270165121	NA	NA	NA	NA	NA	NA	NA	NA	NA	NA	NA	NA	NA	NA	NA	NA	NA	NA	NA	NA	NA	NA	NA	NA	NA	NA	NA
PE O-16:1;0/20:3;0	PE O-	0.00338417474581372	0.00329741339254282	0.0044404973799082	0.00290174607317594	0.00629112675501621	0.00352266695597255	0.00229716178702853	0.00350249872867688	0.00465218220298736	0.00601036665410147	0.00383359576338612	0.00255254178855011	0.0027740135984188	0.00795423753408711	0.00148965822637546	0.00733702690586367	0.00285296798365333	0.00576781283394967	0.00465524466952625	0.00284660202126952	0.0074882110252821	0.00276058762353618	0.00411257762807701	0.00595081328000577	0.00544968041709325	0.00314146123542539	0.00382715443550741	0.00268094769305207	0.00203016345122789	0.00372037591719633	0.00395065523234239	0.00411149677228123	0.00473713455235175	0.00172410900978697	0.0018629990877107	0.00425864594703932	0.00392975231272142	0.00483578089033148	0.00350520652995993	0.00204246740600456	0.00343806307222489	0.00171417653497141	0.00270683213935135	0.00442204087577126	0.00224020115067151	0.00325202491853007	0.00367747218374331	0.00323595050136241
PE O-16:1;0/20:4;0	PE O-	0.0425512955959498	0.0559921977042642	0.0571565996060231	0.0395938890919627	0.0534376849334575	0.0334780456054126	0.0352154078773862	0.0741074082512299	0.064070333408788	0.0720219010569451	0.0557338635475985	0.029662146961695	0.0800223429290494	0.0910376729864821	0.0289693599277293	0.117169211359943	0.052987781048133	0.0824847982376336	0.0468785609586802	0.0549691358356915	0.105032682295086	0.0433304879005476	0.0521323782968798	0.0986923710202996	0.0859554997427515	0.0337827054337945	0.0487456734182247	0.051613241533395	0.0439851119720899	0.0600606400524407	0.0680200566061217	0.0471043385245382	0.0623941836478996	0.0479592897109725	0.0387791361854875	0.0461285680762771	0.0856521581102449	0.0495951420590727	0.0628439440547152	0.0296705696028968	0.0405279235620909	0.0276325321342902	0.0480240899011563	0.0813259080058935	0.0480550950207402	0.050253171723566	0.0429989188240788	0.0685708759884748
PE O-16:1;0/20:5;0	PE O-	NA	0.00782424319138106	NA	NA	0.00795158412080994	NA	NA	NA	NA	NA	NA	0.00734575824814143	0.0140192883670791	NA	0.00615968795719142	NA	NA	0.00594722516998255	NA	0.0059222994557496	0.00738330634145332	NA	NA	0.00640755150654575	NA	0.00586335572016982	NA	NA	NA	NA	NA	NA	0.0101527098741118	NA	0.00753500515388078	NA	0.00479576606660036	NA	NA	NA	NA	NA	NA	0.0175938583930063	NA	NA	NA	0.0163169977185508
PE O-16:1;0/22:4;0	PE O-	0.00635635080555634	0.00657368490880545	0.00657872240197056	0.00804290546507048	0.00839858364916637	0.00864064757765547	0.00700576503888226	0.00983069428075236	0.00494391654558724	0.00888130987889163	0.00865631370764456	0.00366165622292225	0.00557861916619936	0.0126729561593015	0.00320878611555111	0.0113096855035499	0.00870386944515826	0.0114194660596972	0.00886409183644462	0.00592678863429141	0.0108736894285602	0.00640827851146316	0.00888295607063351	0.00763812280790097	0.00948577039076907	0.00823893967689663	0.00914144324376506	0.00905556174087543	0.00756583705760558	0.00792954630808044	0.00833512821714719	0.00995842413893993	0.00651150589867735	0.00708256417511231	0.00553383616218471	0.00807780234144366	0.00946834019878853	0.0071028799514989	0.00768533275381617	0.00727405128121758	0.00437916779847456	0.0048967330370329	0.00633591730250707	0.00645822574483319	0.00851933836366514	0.00559426498256719	0.00574998679206537	0.00710959899273668
PE O-16:1;0/22:5;0	PE O-	0.0132679774525605	0.0176222242071392	0.018576278842352	0.00993220071186298	0.0159046136970748	0.0169360245335697	0.0107943881520958	0.0211663737669043	0.00939330112312618	0.0147668355917272	0.0127529668730324	0.0170990502560215	0.0169591034969781	0.021619022563552	0.0123989107846299	0.0240906345641947	0.010466403104378	0.0150041500675658	0.0133172588286236	0.018934000524097	0.0267454381459722	0.0169952970473311	0.0215913735312591	0.0175455122798475	0.0181926627587638	0.0287334621055297	0.0139358168485832	0.0164585420556293	0.00965721152418877	0.0124747767421084	0.0100264038308875	0.0153562817691894	0.0196951873498439	0.012747170635906	0.0122516840624285	0.0191519833275969	0.0114854303417132	0.0149560759801467	0.012729039283486	0.0128055606863788	0.0133395274885617	0.00566141400020041	0.0148745875490034	0.0200803777226836	0.0172348288991391	0.00985771493490614	0.0151903169190759	0.0166055212686241
PE O-16:1;0/22:6;0	PE O-	NA	0.0508120683031356	0.0168988161310776	0.0283791471461269	0.0368901639023373	0.0262197582114326	0.0274788505038243	0.0459224940492396	0.0280165130668929	0.0523527994343905	0.0344488674651162	0.0194499241796579	0.0432631078415354	0.0428872057427767	0.040043635993736	0.0462927456836199	0.0487683235681791	0.0525956999348749	NA	0.0518812516837506	0.0467097956084494	0.0396505091557014	0.0295773355392011	0.035211173030445	0.0493755068496754	0.0162337859024662	0.0283066730615886	0.0281425124955051	0.0383232235347889	0.047731299979922	0.0414996773733949	0.021461892301918	0.0363615396749222	0.0289079375270409	0.0268150431555187	NA	0.0396595626316676	0.0371901977424488	0.0197290747115077	0.0251825597299578	0.0397697905996187	0.029997156013939	0.0264033387714256	0.0250656574340382	NA	0.0297251790135348	0.0374180900777148	0.0237771307783419
PE O-16:2;0/16:0;0	PE O-	NA	NA	NA	NA	NA	NA	NA	NA	NA	NA	NA	NA	NA	NA	NA	NA	NA	NA	NA	NA	NA	NA	NA	NA	NA	NA	NA	NA	NA	NA	NA	NA	NA	NA	NA	NA	NA	NA	NA	NA	NA	NA	NA	NA	NA	NA	0.0377931857918236	NA
PE O-16:2;0/18:0;0	PE O-	NA	0.00185872050519154	0.00120775176039407	NA	0.00109924188848315	0.00112695251247071	NA	0.001043815400753	0.00135260825082949	0.00160700955487092	0.00119980506532431	0.000929184289921609	0.00147836088478773	0.00183010792984933	NA	0.00202840946684792	NA	0.00151908569822197	0.00149893844149991	0.00102605187961091	0.00172934733212069	0.00117728210928268	0.000849872267454021	0.000950246703232823	0.00147141101966547	0.00111944728046427	0.00118908560241758	0.00126842422840134	0.000835117984627501	0.00056688230062322	0.00104179337632613	0.00144406542140676	0.00123275585683655	NA	0.00118225533923589	0.00104476422641915	NA	NA	0.00160034635407774	0.000946628414839978	NA	NA	NA	0.00064458316033071	0.0010055350283698	NA	0.00185417801797032	0.00181297893282254
PE O-16:2;0/18:1;0	PE O-	NA	NA	NA	NA	NA	NA	NA	NA	NA	NA	NA	NA	NA	NA	NA	0.000801733610914861	0.00131466107063069	NA	NA	NA	NA	0.0010359732541609	NA	NA	NA	0.000782079858446444	0.000825061079403371	NA	NA	NA	NA	NA	NA	0.000479073022127385	NA	NA	NA	NA	NA	NA	NA	NA	NA	NA	NA	NA	0.000939416044446326	NA
PE O-17:0;0/18:3;0	PE O-	NA	NA	NA	NA	NA	NA	NA	NA	NA	NA	NA	NA	NA	NA	NA	NA	NA	NA	NA	NA	NA	0.000406886295826267	NA	NA	NA	NA	NA	NA	NA	NA	NA	NA	NA	NA	NA	NA	NA	NA	NA	NA	NA	NA	NA	NA	NA	NA	NA	NA
PE O-17:0;0/19:5;0	PE O-	NA	NA	NA	NA	NA	NA	NA	NA	NA	NA	NA	NA	NA	NA	NA	NA	NA	NA	NA	NA	NA	NA	NA	NA	NA	NA	NA	NA	NA	NA	NA	NA	NA	NA	NA	NA	NA	NA	NA	NA	NA	NA	NA	NA	NA	NA	NA	NA
PE O-17:0;0/20:3;0	PE O-	NA	NA	NA	NA	NA	NA	NA	NA	NA	NA	NA	NA	NA	NA	NA	NA	NA	NA	NA	NA	NA	NA	NA	NA	NA	NA	NA	NA	NA	NA	NA	NA	NA	NA	NA	NA	NA	NA	NA	NA	NA	NA	NA	NA	NA	NA	NA	NA
PE O-17:0;0/20:5;0	PE O-	NA	NA	NA	NA	NA	NA	NA	NA	NA	NA	NA	NA	NA	NA	NA	NA	NA	NA	NA	NA	NA	NA	NA	0.00155898039783422	NA	NA	NA	NA	NA	NA	NA	NA	NA	NA	NA	NA	NA	NA	NA	NA	NA	NA	NA	NA	NA	NA	NA	0.000959391640392403
PE O-17:1;0/18:2;0	PE O-	NA	NA	NA	NA	NA	NA	NA	NA	NA	NA	NA	NA	NA	NA	NA	NA	NA	NA	NA	NA	NA	0.0053705735681224	NA	NA	NA	NA	NA	NA	NA	NA	NA	NA	NA	NA	NA	NA	NA	NA	NA	NA	NA	NA	NA	NA	NA	NA	NA	NA
PE O-17:1;0/20:4;0	PE O-	NA	NA	NA	NA	0.00621413715135046	NA	NA	0.00848527818993974	NA	NA	NA	NA	NA	0.00774193567210052	NA	0.00877570329222182	NA	0.00630182188658932	NA	NA	NA	0.0130573280960729	NA	0.00614814799175524	0.00569185684947604	NA	NA	NA	NA	0.00897398795477979	0.00788668190751841	NA	0.00573452593326363	0.00681144893597304	NA	NA	NA	NA	NA	NA	NA	NA	NA	0.00816962036402714	NA	NA	NA	0.00437667082442153
PE O-17:2;0/17:1;0	PE O-	NA	NA	NA	NA	NA	NA	NA	NA	NA	0.000734716090202251	NA	NA	NA	NA	NA	NA	NA	NA	NA	NA	NA	NA	NA	NA	NA	NA	NA	NA	NA	NA	NA	NA	NA	NA	NA	NA	NA	NA	NA	NA	NA	NA	NA	NA	NA	NA	NA	NA
PE O-17:2;0/18:1;0	PE O-	NA	NA	NA	NA	NA	NA	NA	NA	NA	NA	NA	NA	NA	NA	NA	NA	NA	NA	NA	NA	NA	0.000393529514666948	NA	NA	NA	NA	NA	NA	NA	NA	NA	NA	NA	NA	NA	NA	NA	NA	NA	NA	NA	NA	NA	NA	NA	NA	NA	NA
PE O-17:2;0/19:1;0	PE O-	NA	NA	NA	NA	NA	NA	NA	NA	NA	NA	NA	NA	NA	NA	NA	NA	NA	NA	NA	NA	NA	NA	NA	NA	NA	NA	NA	NA	NA	NA	NA	NA	NA	NA	NA	NA	NA	NA	NA	NA	NA	NA	NA	NA	NA	NA	NA	NA
PE O-18:0;0/17:0;0	PE O-	NA	NA	NA	NA	NA	NA	NA	NA	NA	NA	NA	NA	NA	NA	NA	NA	NA	NA	NA	NA	NA	NA	NA	NA	NA	NA	NA	NA	NA	NA	NA	NA	NA	NA	NA	NA	NA	NA	NA	NA	NA	NA	NA	NA	NA	NA	NA	NA
PE O-18:0;0/18:2;0	PE O-	0.00305462710476679	0.00368163355453431	0.00238605309953491	NA	0.00279215758963699	0.00253349699716792	NA	0.0023267379836187	0.00276069130287558	0.00235354412872688	0.00155748252684648	0.00286462022895334	0.00269400963338031	0.00484365441407146	NA	0.00410588133498771	0.00343467683661545	0.00271305381548341	0.00338927326661569	0.00297792754390037	0.00748561762060598	0.00401140708731402	0.00184269666461331	0.00319988574320274	0.00276953916302002	0.00502594944363749	0.00326199620217801	0.00277002908660917	0.00269682466839645	0.00217257303912959	0.003843561795041	0.00345614035548148	0.00334632882472947	0.00263980280859299	0.00200455575848876	0.00245509955238537	0.00167728171599459	NA	0.00274566930590966	0.00290757821529681	0.00200338773684084	NA	0.00179361999807775	0.00298689370663707	0.00259494063806213	0.00212746730647811	0.00276179263946032	0.00284718223331036
PE O-18:0;0/18:3;0	PE O-	NA	NA	NA	NA	NA	NA	NA	NA	NA	NA	NA	NA	NA	NA	NA	NA	NA	NA	NA	NA	NA	NA	NA	NA	NA	NA	NA	NA	NA	NA	NA	0.000494166685561219	NA	NA	NA	NA	NA	NA	NA	NA	0.0004416501189536	NA	NA	NA	NA	NA	NA	NA
PE O-18:0;0/20:3;0	PE O-	NA	NA	NA	NA	NA	NA	NA	NA	NA	NA	NA	NA	NA	NA	NA	NA	NA	NA	NA	NA	NA	NA	NA	NA	NA	NA	NA	NA	0.00407440840322259	NA	NA	0.00557053632212069	0.00428041640112886	NA	0.00481363801138453	NA	NA	NA	NA	NA	NA	NA	NA	NA	NA	NA	NA	NA
PE O-18:0;0/20:4;0	PE O-	0.00670581152386108	0.00512015108727566	0.00935354490287386	0.00553511375130002	0.00596129421690713	0.00593474660142908	0.00537409435490096	0.0056463951891451	0.00814537621735349	0.00487450993699112	0.00396810671590037	0.00538110229268398	0.00754848702055376	0.0141563479021138	NA	0.00673734831143666	0.00576441848186799	0.005883001408344	0.00551955131581274	0.010715043311957	0.00796323612458656	0.00400876977848998	0.00385305844846213	0.00834829163361956	0.00518917212976975	0.00580918167413383	0.00615930714973429	0.0102416208910622	0.00843964335684638	0.00588127584308345	0.0108636938160246	0.0051540609471994	0.00570555567424637	0.00406352311954926	0.00425678041709157	0.00512455175334255	0.00505996247264392	0.00431929903749979	0.00351920586380586	0.00533857338759975	0.0038399356160136	0.00302976660247942	0.00544033232605854	0.00659994609300432	0.00576392685731972	0.00455396262456145	0.00825226068121262	0.00431976645479563
PE O-18:0;0/20:5;0	PE O-	NA	NA	NA	NA	NA	NA	NA	NA	NA	NA	NA	NA	0.00296156981637851	NA	NA	NA	NA	NA	NA	NA	NA	NA	NA	NA	NA	NA	NA	NA	NA	NA	0.00194829164903981	NA	0.00250036719675701	NA	NA	NA	NA	NA	NA	NA	NA	NA	NA	0.00222929148907406	NA	NA	NA	NA
PE O-18:0;0/22:5;0	PE O-	NA	0.00373057100992207	0.00421503694238172	0.00249253625830721	0.00209262790842973	0.00277100356308243	0.00308997897221675	0.00260395814127647	NA	0.00287593743250412	NA	0.00423243375235803	0.00561079334548888	0.00592205587832418	NA	NA	NA	0.00318063445191479	NA	0.00553783455498832	0.00328242370847995	0.00632480982988367	NA	0.00233432873902902	NA	0.00459642430021858	0.00208486031924581	0.00208340840188045	NA	0.00168073943830904	0.00373235041465185	0.00396716723099567	NA	0.00394309888531162	NA	0.00351820589142233	0.00329817340408462	NA	NA	NA	NA	NA	0.0030824328630382	0.00471154576366538	0.00356006635972933	NA	0.00394404193099065	NA
PE O-18:0;0/22:6;0	PE O-	NA	NA	NA	NA	NA	NA	NA	NA	NA	NA	NA	NA	NA	NA	NA	NA	NA	NA	NA	NA	NA	NA	NA	NA	NA	NA	NA	NA	NA	NA	NA	NA	NA	NA	NA	NA	NA	NA	NA	NA	NA	NA	NA	NA	NA	NA	NA	NA
PE O-18:1;0/14:0;0	PE O-	NA	NA	NA	NA	NA	NA	NA	NA	NA	NA	NA	NA	NA	NA	NA	NA	NA	NA	NA	NA	NA	NA	NA	NA	NA	NA	NA	NA	NA	NA	NA	NA	NA	NA	NA	NA	NA	NA	NA	NA	NA	NA	NA	0.00105653991932361	NA	NA	NA	NA
PE O-18:1;0/16:1;0	PE O-	NA	0.000301420744721585	0.000507273791239997	NA	0.000312313098723215	NA	NA	NA	NA	0.000527673339236141	0.000351322990532232	0.000184210863812926	NA	0.000314119961209387	NA	0.000400691614207888	NA	NA	NA	NA	0.00040104466467985	NA	0.000532483519237809	0.000281064794825432	NA	0.000418678316408826	0.000534093199828582	0.000289495386874987	NA	0.000194582446326395	NA	0.000462618615547703	NA	NA	NA	NA	NA	NA	NA	0.000541123630418966	NA	NA	NA	0.000223591550383916	NA	NA	NA	NA
PE O-18:1;0/18:1;0	PE O-	0.00315127969071629	0.00455230417502626	0.00347891100896311	NA	0.00570147731568696	0.00515718086534054	NA	0.00709393903062422	0.00641765021302667	0.00511795961733944	0.00468272110003591	0.00297962607622268	0.00543454462564621	0.00926211530658715	NA	0.00786824794099024	0.00541582182039891	0.00539426427992169	0.00456421641421306	0.00658078974143972	0.0110397192386499	0.00791733232292208	0.00372752937767352	0.00703627853116507	0.00661469053502947	0.00833359141617119	0.0045387177478441	0.0053109121749764	0.00427523866818329	0.00451499885825668	0.00470017606595303	0.00904818650073727	0.00814833591763491	0.00277724794524355	0.00394439598074139	0.0034632472375955	0.0017498667692798	NA	0.00576686714292964	0.00753456095302249	0.00220570397086365	NA	0.0026174464322491	0.00738579476868861	0.00322563353198608	0.00305306642398807	0.00474234242492156	0.00483115993068689
PE O-18:1;0/18:2;0	PE O-	0.0248426380538446	0.0353523371021704	0.0211223574520649	0.0122171578174144	0.0279232838346836	0.0286385570479845	0.0174287909415795	0.0263729769181812	0.0224924508531827	0.0250498330363572	0.0148046471522808	0.0301864367254599	0.0334927080311978	0.0418055792845006	0.0157195738113775	0.0276997495419054	0.0209702286058367	0.0295847793713804	0.0317344570005124	0.0261627715166095	0.0754053457518612	0.0455565965791921	0.0187276156523976	0.0245439787294565	0.0279004803584243	0.0419174160109392	0.0300033174013358	0.0216398247960446	0.0252229690453508	0.0178623544217539	0.0344507872068782	0.0355613259766597	0.0302289980148276	0.0236533136803876	0.0232673947948674	0.0271037279274065	0.0207322445356634	0.0198529974616568	0.0291122532859213	0.0244636485471711	0.01944639846463	0.0137345639713781	0.0223276423913402	0.0312628221382076	0.0251796765410198	0.0139128326772118	0.0403340760787093	0.0192982394404902
PE O-18:1;0/18:3;0	PE O-	NA	0.000537293354629689	NA	NA	NA	NA	NA	0.000736228336244906	0.000673718874512204	NA	NA	0.00156627755124039	NA	NA	NA	NA	NA	NA	NA	0.00141611585691386	0.000935296844322634	NA	0.000436898469284939	NA	NA	0.000816076998210694	NA	NA	NA	NA	NA	0.000596326177061491	NA	0.000986942265596578	NA	NA	0.00100397910995528	NA	NA	NA	NA	NA	NA	NA	NA	NA	NA	NA
PE O-18:1;0/20:3;0	PE O-	0.00784942769859588	0.00459698153603486	0.008541267253794	0.00490577650678265	0.0112604735276276	0.00809774206147835	0.00521288752367606	0.00657003321839714	0.00650705510658043	0.00909138054577213	0.00643513433095409	0.00706349703361309	0.00553077324261077	0.0151022332563697	NA	0.0103370693448907	0.00504001984741946	0.00964317747144488	0.00851254384339666	0.00704656839211562	0.0144762918488924	0.00654088219248667	0.00737750758886704	0.00665330166344723	0.0064281415752957	0.00705036296756651	0.00815526009373862	0.00749531482781341	0.00774704644434214	0.00696636428522989	0.00841486111797844	0.00919656324545411	0.00765857101847149	0.00398774265758879	0.00598465730660856	0.0067850932027949	0.00623539773865938	0.00702497278503182	0.0074517731042231	0.0069429795184375	0.00638765859793272	0.0039105653213653	0.00572249978688155	0.00855533870810955	0.00619740399404278	0.00370647635541192	0.0107156934873504	0.00581589869817201
PE O-18:1;0/20:4;0	PE O-	0.0899204127749721	0.081273514135319	0.0643584911344777	0.0598656104287496	0.0898289604827766	0.0616171496981967	0.0556513564136617	0.111103384191878	0.0941038508978081	0.0948731852827008	0.0705573368583086	0.0486877566748314	0.11225790736957	0.148738980230736	0.0385343273743876	0.15452642859151	0.0768718637391821	0.110134012887101	0.0603810145042415	0.1022308607994	0.129634416100009	0.0630916079314955	0.0577032567976962	0.128552886598527	0.0973439841332992	0.0506721409540898	0.0687686484013277	0.089560849475735	0.0871112853655585	0.104104506028207	0.14189236701455	0.0866981793228564	0.0804182471169162	0.0764543122944973	0.0697868839589443	0.0825358849131018	0.0781381905126685	0.0808402752157096	0.0823333563074762	0.0498156054199162	0.0560067127191686	0.0408678552439086	0.0618339507574774	0.134401017545785	0.0803592765562204	0.0751799735736528	0.0829956446348066	0.0914337396723851
PE O-18:1;0/20:5;0	PE O-	0.00560179166484999	0.00698670904299877	0.00382120118894223	NA	0.0087086609019031	0.00317602356069382	NA	0.00796642808702144	0.00946597180244134	0.00706750700234545	0.00356554682947672	0.00875411591819557	0.013973955086918	0.00858743628818581	0.00944283580588147	NA	0.00793952690883602	0.00635528994145777	NA	0.010658998196259	0.00790121089790638	0.00828741961986947	0.00355362189224251	0.0075374152484412	NA	0.00641988924398801	0.00573497031339298	0.00545738803336537	0.00388903218485198	0.00215211323818677	0.00778147672762076	0.00342634246039422	0.0115111227501486	0.00873210619949127	0.00842273074548683	0.00529566489605362	NA	0.0047580629606979	0.00749322104318003	0.00349917142279464	0.00632866607872067	0.00476912566472065	0.00531109200318228	0.0259002823836498	0.00289232741076772	0.00460486944147046	NA	0.0160784813545845
PE O-18:1;0/22:4;0	PE O-	0.00850946310234706	0.005430135709877	0.00339135798044827	0.00597404577473418	0.00682125811359512	0.00694757058443652	0.00386307913286127	0.00951677573207	0.00962872431747067	0.00708358391237311	0.00888947576788409	0.0027833632036897	0.00744746198694642	0.0102319969807623	NA	0.0118728315234414	0.0122671177074232	0.0075330493506125	0.0109250386564159	0.00576060635877688	0.0117563240397546	NA	0.00601354467431373	0.00769916208301847	0.00798896653661063	0.0045130164807331	0.003090860662031	0.00614646695664506	0.0110527374787888	0.00602273263937823	0.00609731133493708	0.00838141884189908	0.00823085948243847	0.0050390963790698	0.00773773843053548	0.00600935831020213	0.00680397709215121	0.0082540360110292	0.00811792481727425	0.00935914918899205	NA	0.00640516690250187	0.00467409998775934	0.00732368420378592	0.00591883027916069	0.00932431561353511	0.00612890701763364	0.0103516625595705
PE O-18:1;0/22:5;0	PE O-	NA	0.0143308098427845	NA	NA	0.0179818444803606	NA	NA	NA	0.014904066463879	NA	NA	0.0140322997934346	NA	0.0226599901127538	NA	0.0140794390871476	NA	NA	NA	0.022070440982994	0.0294925107327196	NA	NA	0.0115303202868699	NA	0.0175821295676573	NA	0.0161596558309271	0.0135889601509694	NA	0.0156963060692979	0.0185315252672481	0.0175248166978372	NA	NA	0.017049039190594	NA	NA	NA	NA	NA	NA	NA	0.0194351774503469	NA	NA	0.0217835893699853	NA
PE O-18:1;0/22:6;0	PE O-	NA	0.0232956131714743	0.0103646748933543	NA	0.0354511403194262	NA	0.0205760790353996	0.0261598183599382	0.0416292514002058	0.0167966162188549	0.0310411613862173	0.0187625013965571	0.0599706191141555	0.0266657996904506	0.0382650254832422	0.0167458791651368	0.0340050073519887	0.0243397865153965	0.0171964445657152	0.036863513346867	0.0404279116213941	0.0182256583990023	NA	0.0185618470952906	0.0337603841879371	0.00947597520780553	0.0311417177162509	NA	0.0371547537813352	0.0316108081306547	0.028655855034117	0.0212711422461526	0.0231551837797134	0.0134915973604845	0.0489121087578075	0.0110342211249236	0.02769510499793	0.0161639487115374	0.0134437036602407	0.0101344813399203	NA	NA	0.0322458453797878	0.0300000680263987	0.0124843253045565	0.0110364952170061	0.0419477925709722	0.0150300207307156
PE O-18:2;0/16:0;0	PE O-	NA	0.00226626345405692	0.00291630149532005	NA	0.00229577786260142	0.00210135915965796	NA	0.00249716097872017	0.00280094581442345	0.00351811953545521	0.00167662338430083	0.00184353272459885	0.00306359586260515	0.00345193367865889	NA	0.00446369007818288	NA	0.00283339263820137	0.00260946361467789	0.00229607909277586	0.00462854453980956	0.00379476706949531	0.0028142502079565	0.00209563656213388	0.00286146019490663	0.00309264941537247	0.00228811398084882	0.0029518154525698	0.00156950739510717	0.00127592204805186	0.00214157986910884	0.00263881711373771	0.00246266285095143	NA	0.00178900543942786	0.00115529296567897	NA	NA	0.00231001954828268	0.00243572910944122	NA	NA	NA	0.00223705200167006	0.00225247109445483	NA	0.00325392828289259	0.00319175077797763
PE O-18:2;0/16:1;0	PE O-	NA	NA	NA	NA	NA	NA	NA	0.000558339610597565	NA	NA	NA	NA	NA	NA	NA	NA	NA	NA	NA	NA	NA	NA	NA	NA	NA	NA	NA	NA	NA	NA	NA	NA	NA	NA	NA	NA	NA	NA	NA	NA	NA	NA	NA	NA	NA	NA	NA	NA
PE O-18:2;0/18:0;0	PE O-	0.000707058629565319	0.00108750608476419	0.000901782491662439	NA	0.000695294673937359	0.000992741012184377	NA	0.00129347579057548	0.00114259883181062	0.000817925777953388	0.000771237299106791	0.000770771574643135	0.00106987469696862	0.00152028621973944	NA	0.00193752100685576	0.00164675732783153	0.00128369281248718	0.00166618561561402	0.00149876220163375	0.00119090255411485	0.00134122228482918	0.000669157273178879	0.000930644797862042	0.00119891625126493	0.0013520151509165	0.00118311673811879	0.00112763880227686	0.000722626589195771	0.000622759217557544	0.00124529596965315	0.000981282764622038	0.00124641454075289	0.000871950317594171	0.00118374771329867	0.00065124195800259	0.000512408450626797	NA	0.00117881919392579	0.00125764138390295	0.000640465656593798	NA	0.00108943621261372	0.00127251251646252	0.000815665248931669	0.00113394702917342	0.00115512314865599	0.00125630755643755
PE O-18:2;0/18:1;0	PE O-	0.00369924627481524	0.00551188730536004	0.00533301706078178	0.00259810922241036	0.00389792619192577	0.00634935867139142	0.00263272054356868	0.00587559870371874	0.00658827214700946	0.00839248081601813	0.00487577449448016	0.00350418121192701	0.00886926935742006	0.0107313849329337	0.00353029593724367	0.00832054736711331	0.00688486774875483	0.00720462060205316	0.00554664251476566	0.00457811448432336	0.0116446846956236	0.00721916668944532	0.00488868589612355	0.00863739715447078	0.00574084426920106	0.00848127891981331	0.00525631000112366	0.00479955319963594	0.0048345909097433	0.00459708914071894	0.00469173219829376	0.00605210284195702	0.00914156550884538	0.00377606761809796	0.00482077272277851	0.0036848204102086	0.00450460355711355	0.00411042251624737	0.0072345025921508	0.00794478068390776	0.0043518221522331	0.00251290896304253	0.00435312062721558	0.00648020690453889	0.0035821848670375	0.00302026409367076	0.00440803681473193	0.00586835720658467
PE O-18:2;0/18:2;0	PE O-	0.0101582461979871	0.0180442929521636	0.0131153649252401	0.00669781862033406	0.011473426890494	0.0122583001738559	0.00716727829695642	0.0114220742777094	0.0172072980834707	0.0231728665358166	0.0104490324212126	0.013115207947834	0.0202046528858402	0.0297314856056884	0.00877918941730598	0.0190654037121803	0.0118443144721825	0.0191577113522428	0.017096747394653	0.0124450749101681	0.044647573319553	0.0206139487943047	0.0113052914824697	0.0301904935696997	0.0203008197733274	0.0197197713900103	0.0176406504120762	0.0139624789390674	0.0127296748099105	0.0134807740178025	0.0209482382872326	0.0130972353230357	0.0202769632832992	0.0113683316757469	0.0125787947155681	0.0149715766617103	0.0131609762458675	0.0126728265824236	0.0137726723335059	0.0112237250884136	0.012949462919938	0.00626908039317239	0.0116629671549321	0.0187912251199685	0.00921032656165984	0.00864452959096219	0.0126275439703633	0.0114244655615563
PE O-18:2;0/18:3;0	PE O-	NA	NA	NA	NA	NA	NA	NA	NA	NA	NA	NA	NA	NA	NA	NA	NA	NA	NA	NA	0.00291743360223455	NA	NA	NA	NA	NA	NA	NA	NA	NA	NA	NA	NA	NA	NA	NA	NA	NA	NA	NA	NA	NA	NA	NA	NA	NA	NA	NA	NA
PE O-18:2;0/19:1;0	PE O-	NA	NA	NA	NA	NA	NA	NA	NA	NA	NA	NA	NA	NA	NA	NA	NA	NA	NA	NA	NA	NA	NA	NA	NA	NA	NA	NA	NA	NA	NA	NA	NA	NA	NA	NA	NA	NA	NA	NA	NA	NA	NA	NA	NA	NA	NA	NA	NA
PE O-18:2;0/20:3;0	PE O-	0.00533752438359186	0.00504224117162106	0.00921700305863892	0.0080688158143686	0.00827119954193028	0.0097367212136069	0.00489662404858745	0.00761504913361047	0.00822688053664725	0.0138709423730502	0.00688576268970934	0.00511593671459048	0.00963645612663325	0.0139666989538996	0.00389280159903641	0.0146612257047435	0.00650639718469094	0.0122411569226601	0.00658760975277444	0.00587005156769708	0.016919507772185	0.00488540525704133	0.00700780104271721	0.0126517296842762	0.00992119227498712	0.0066620794133036	0.0083601821357496	0.00531289880603332	0.00660706271200999	0.00697642723044097	0.00861438925664199	0.00804735183072233	0.00899214795120052	0.00389078991955935	0.00519781554632322	0.00770534453184843	0.00995016988041663	0.00765982505682599	0.00679524449616214	0.00534705013567962	0.00724074833097268	0.00373102913033873	0.00635736701835949	0.0114787069399129	0.00554373710687593	0.00541274174250655	0.00533007282136386	0.00658626720713259
PE O-18:2;0/20:4;0	PE O-	0.0458006024274273	0.0591879820562783	0.0560293213973647	0.0350205062222988	0.0488287395318465	0.0458085306444007	0.0348093541457982	0.058613409004851	0.0731171056194888	0.0915869366649454	0.055829607637644	0.0259239653349896	0.100865004585251	0.105052223965827	0.0281538649884967	0.123561351490845	0.0680161027199293	0.0893823352164295	0.0439762137485989	0.0528257476205592	0.110616280974009	0.0395170147529107	0.0375746450226461	0.123603484807289	0.0792264307864479	0.0362207489003084	0.0560421851206322	0.0546100540674039	0.056050814184426	0.0635768600108603	0.0791899950690623	0.0460774514010712	0.0751911887252285	0.053330553053578	0.0502153385712826	0.0515355262486415	0.0680978961601117	0.055141660187367	0.0617207634364554	0.0416165473396898	0.0470903858691223	0.0249152317368047	0.0562467669714375	0.107346331949234	0.0417363661391351	0.0448503491445381	0.0450763237599887	0.0656840060917444
PE O-18:2;0/20:5;0	PE O-	NA	NA	0.0202319747877704	NA	NA	NA	NA	NA	0.0253149768007375	NA	NA	0.0115967168849445	0.0351697474585149	0.0159126944031251	NA	NA	NA	NA	NA	NA	0.0235153152489699	NA	NA	0.0215042603770977	NA	0.0132871193472543	0.0131675322110117	NA	NA	NA	NA	0.00764822687552565	0.023909431864549	0.0102599967894626	0.025732586679445	NA	NA	NA	0.0121956599068135	NA	NA	NA	0.0167894758982443	0.0394187531052596	NA	NA	NA	0.0287604428650597
PE O-18:2;0/22:4;0	PE O-	NA	0.00472833296350371	NA	NA	NA	NA	NA	NA	NA	NA	NA	NA	NA	NA	NA	0.00555459167872965	NA	NA	NA	NA	NA	NA	NA	0.00416109886226024	NA	0.00306421815871069	NA	0.00290267891551498	0.00391732316331354	NA	0.00465441743662785	NA	NA	NA	NA	NA	NA	NA	NA	NA	NA	NA	NA	NA	NA	NA	NA	NA
PE O-18:2;0/22:5;0	PE O-	0.0211073710555471	0.0194427902369619	0.0122834343359816	0.0230575218785217	NA	0.0254954580917756	NA	0.017708431051851	NA	0.017919565779569	NA	0.00688932556317922	NA	0.0259230457857892	NA	0.0146475976281259	NA	0.0173929994028425	0.0135237125042124	0.0180606309991721	0.0257005649150091	0.0189780863064344	NA	0.0261104313622808	NA	0.0135065295093042	NA	0.0274613000901958	NA	NA	0.0178087590905799	0.0119249418326011	0.0200425786861984	0.0202576780399306	NA	0.0138582107034974	NA	0.0134735491374109	0.0155248105642742	0.0157262616680646	NA	NA	NA	0.0237250598012578	0.0121455860327203	0.00983635851485923	NA	0.0191411693945648
PE O-18:2;0/22:6;0	PE O-	NA	0.0172900120346756	NA	NA	NA	NA	NA	NA	NA	NA	NA	0.00964543979278579	0.0395858733304337	0.026897950319734	0.0168065477614568	0.0169695506844555	NA	0.0195007497124289	NA	NA	NA	NA	NA	0.0273626460458645	0.0180896676935707	NA	NA	NA	0.0163269765961042	NA	0.019156013685549	NA	0.0237955570028194	NA	0.0277871070515012	NA	NA	NA	NA	NA	NA	NA	NA	0.0246751689112408	NA	NA	NA	NA
PI 14:0;0_16:0;0	PI	NA	NA	NA	NA	NA	NA	NA	NA	NA	NA	NA	NA	NA	NA	NA	NA	NA	NA	NA	NA	NA	NA	NA	NA	NA	NA	NA	NA	NA	NA	NA	NA	NA	NA	NA	NA	NA	NA	NA	NA	NA	NA	NA	NA	NA	NA	NA	NA
PI 14:0;0_18:0;0	PI	NA	NA	NA	NA	NA	NA	NA	NA	NA	NA	NA	NA	NA	NA	NA	NA	NA	NA	NA	NA	NA	NA	NA	NA	NA	NA	NA	NA	NA	NA	NA	NA	NA	NA	NA	NA	NA	NA	NA	NA	NA	NA	NA	NA	NA	NA	NA	NA
PI 14:0;0_18:1;0	PI	NA	NA	NA	NA	NA	NA	NA	NA	NA	NA	NA	NA	NA	NA	NA	NA	NA	NA	NA	NA	NA	NA	NA	NA	NA	8.09225411444879e-05	NA	NA	NA	NA	NA	NA	NA	NA	NA	NA	NA	NA	NA	NA	7.40988605495951e-05	NA	NA	NA	NA	NA	NA	NA
PI 14:1;0_18:0;0	PI	NA	NA	NA	NA	NA	NA	NA	NA	NA	NA	NA	NA	NA	NA	NA	NA	NA	NA	NA	NA	NA	NA	NA	NA	NA	NA	NA	NA	NA	NA	NA	NA	NA	NA	NA	NA	NA	NA	NA	NA	NA	NA	NA	NA	NA	NA	NA	NA
PI 15:0;0_15:0;0	PI	NA	NA	NA	NA	NA	NA	NA	NA	NA	NA	NA	NA	NA	NA	NA	NA	NA	NA	NA	NA	NA	NA	NA	NA	NA	NA	NA	NA	NA	NA	NA	NA	NA	NA	NA	NA	NA	NA	NA	NA	NA	NA	NA	NA	NA	NA	NA	NA
PI 15:0;0_17:1;0	PI	NA	NA	NA	NA	NA	NA	NA	NA	NA	NA	NA	NA	NA	NA	NA	NA	NA	NA	NA	NA	NA	NA	NA	NA	NA	NA	NA	NA	NA	NA	NA	NA	NA	NA	NA	NA	NA	NA	NA	NA	NA	NA	NA	NA	NA	NA	NA	NA
PI 16:0;0_16:1;0	PI	0.00449992185907548	NA	0.00621013710322065	NA	0.0026218908757809	NA	0.0043778119216187	0.00618589289929192	0.00387760473423248	NA	0.0107462512627889	0.00408111048568577	NA	NA	NA	NA	0.00684385782776683	0.00408240701767478	NA	NA	NA	NA	0.00671371678786699	NA	NA	0.00281240558836104	0.00338376870651411	0.00209339695480094	NA	0.00457007641127844	NA	0.00262017546280561	NA	NA	NA	NA	0.00481102029149665	NA	0.00748498223648058	NA	0.00348210754843353	NA	NA	NA	NA	NA	NA	NA
PI 16:0;0_18:0;0	PI	NA	NA	NA	NA	NA	NA	NA	NA	NA	NA	NA	NA	NA	NA	NA	NA	NA	NA	NA	NA	NA	NA	NA	NA	NA	NA	NA	NA	NA	NA	NA	NA	NA	NA	NA	NA	NA	NA	NA	NA	NA	NA	NA	NA	NA	NA	NA	NA
PI 16:0;0_18:1;0	PI	0.0164482679976211	0.0137997389204992	0.0224433322195495	0.00708388013736858	0.0321682211440701	0.0127270381959282	0.011165220186826	0.0306508945459282	0.028858259687496	0.00919699699264769	0.0273821660277243	0.014161738716129	0.00801601690196359	0.00644888000229629	0.0151350933814627	0.00729285553842431	0.0323538345673257	0.0156238229325967	0.00602303691549898	0.00957598652202611	0.0176195546803788	0.0308615441988119	0.0309091083537638	0.0116144440001305	0.00986763470726031	0.0374305406666251	0.0224976526137024	0.0205848050333783	0.0134700516911215	0.0177744501833925	0.0100781471956745	0.0406434188814231	0.00863058856972286	0.00579444022738239	0.0175419426214333	0.0122204499548185	0.0231135976201467	0.00921860063457854	0.0355535421378645	0.0161184816394886	0.0255801555886556	0.00706561599882837	0.00624194362745881	0.0139991646984442	0.0102932065370196	0.00420598831720702	0.00979877356369495	0.0146931168531575
PI 16:0;0_18:2;0	PI	0.0126045054167957	0.0128617603544394	0.0144901913573529	0.00471105102501602	0.00666914375774701	0.00826538055014163	0.00864028491161634	0.0118206569034103	0.0124043982107341	0.00866611002827537	0.013659898000281	0.0148438279720444	0.00756411897440706	0.00527598364507822	0.00898671427750764	0.00553853540976431	0.0223877712795448	0.010014215723223	0.00811326708211907	0.0102127260759937	0.0131117022553813	0.022502242621415	0.0120563155377847	0.0052022474507745	0.00763235974351489	0.0139629063299961	0.008265854586626	0.00922703386469219	0.00784183094413753	0.00644481255452523	0.014668615210588	0.0102406726764209	0.00788468797425292	0.00968275214859485	0.00763791007175091	0.0100237897651803	0.0164763450163453	0.0127175668524524	0.021014151871225	0.00922820400423698	0.0124907846473598	0.00876315061184501	0.00802163455137421	0.00945878259715683	0.014357284014496	0.00470499753244605	0.0111168705781803	0.00804989879013708
PI 16:0;0_20:2;0	PI	NA	NA	NA	NA	0.0035495324294336	NA	NA	0.00391019817437855	NA	NA	NA	NA	NA	0.00318132139853099	NA	NA	0.00575267131014898	NA	NA	NA	0.00311449930588433	NA	0.00387245547200612	0.00323380888064833	NA	0.00466512282485457	NA	NA	0.00266348675972325	NA	NA	0.00356999148245392	NA	NA	NA	NA	NA	NA	NA	0.00383790783300469	0.00396006014528281	NA	NA	0.00280125813592833	NA	NA	NA	NA
PI 16:0;0_20:3;0	PI	0.00514733590915654	NA	0.00861496658928193	0.00457165659334172	0.00595173328296124	0.00493013210706881	0.0060951771966133	0.0063666981965697	0.00517204824943206	0.0041741333410699	0.00644112638586455	0.00347442176679012	0.00400744772825182	0.00327053635715044	0.00482512093994157	0.00400331255611436	0.00673710961657242	0.0047128295102633	0.004914485908873	0.00386808230230401	0.00482445423655555	0.00639977110759332	0.0107221581925444	0.0035214803049321	0.00331118271715069	0.00819081350391951	0.00599564414769478	0.00545087413174556	0.00430434357034429	0.00373674500262846	0.00478156008613656	0.00929924942637759	0.00372278640408424	0.00413064196391162	0.00418442708677764	0.00475749162758292	0.00735044197643424	0.00717158021024416	0.00587001430203164	0.00655301410361679	0.00789743671775416	0.00346998909860636	0.00552770003843721	0.00397752575389478	0.00577216592239974	0.00284319068790097	0.00422333517870551	0.00550585300839701
PI 16:0;0_20:4;0	PI	0.0161280388653381	0.0142913605243572	0.0298398445552256	0.0169563393939375	0.0120316763143441	0.00807376680826882	0.0259172438096364	0.029999100478831	0.0253982416377061	0.0161248711795104	0.0286374229746125	0.0122302452803433	0.0141787170704848	0.0100962563363523	0.0124910896827497	0.0196391497113066	0.0229614657527881	0.0147954106405143	0.0123053216628553	0.0192384209284671	0.013716322473265	0.0196402048967035	0.0413924579782868	0.0190639507671349	0.0132925652781151	0.0207666068664282	0.0165320583588135	0.0260678472510707	0.0177094363363119	0.0135398084492621	0.0179435006678347	0.0257263370777369	0.0106807059022893	0.0146152770382412	0.0176676883304995	0.0220210710079823	0.0270102404021675	0.0207936949725007	0.0220979236961631	0.0174858398036431	0.0232834339033597	0.0124575353441175	0.0129685957091596	0.0156506295483399	0.0182735880655087	0.0106513825772191	0.0128940739893373	0.0203695072635577
PI 16:0;0_22:4;0	PI	NA	NA	NA	NA	0.00384746883397174	NA	NA	NA	0.00556528308313256	NA	NA	NA	NA	NA	NA	NA	NA	NA	NA	NA	NA	NA	0.00573352979986634	NA	NA	NA	NA	NA	NA	0.00280049769240961	NA	0.004161364386793	NA	NA	NA	NA	NA	0.00610482748791729	NA	NA	NA	NA	NA	NA	NA	NA	NA	NA
PI 16:0;0_22:5;0	PI	0.00344966547176456	NA	NA	0.0028699591386032	0.00342091660772641	NA	0.00386164919250509	0.00544457289886931	0.00419287970124481	NA	0.00469348888913923	0.00333413244294564	NA	NA	NA	NA	0.00678290267791041	0.00355895109085492	NA	0.00380193484036614	0.00286375382069349	0.00462420529858036	0.00511527017191284	NA	NA	0.00484783113454408	0.00459296571396003	0.00472520200139295	NA	0.00252958915493873	NA	0.00465016597812915	NA	0.00407122009892189	0.00404760065645239	NA	0.00359661107522127	NA	0.00514045590115049	0.00428240689111596	0.00414053967986725	NA	NA	NA	NA	NA	NA	0.00405986349010255
PI 16:0;0_22:6;0	PI	NA	NA	NA	NA	NA	NA	NA	NA	NA	NA	NA	NA	NA	NA	NA	NA	NA	NA	NA	NA	NA	NA	NA	NA	NA	NA	NA	NA	NA	NA	NA	NA	NA	NA	0.00586804398351212	NA	NA	NA	NA	NA	NA	NA	NA	NA	NA	NA	NA	NA
PI 16:1;0_18:0;0	PI	0.0159732116262502	0.0105495004503779	0.0156210973657009	0.00861339507603012	0.0143003878599161	0.0115534044094372	0.0115450482860803	0.0193050200964684	0.0143435323713762	0.00940633189920776	0.0193176423470543	0.00884843856041337	0.00898456542768049	0.00824162788000208	0.0114255868020216	0.00865514252450161	0.0211654892056648	0.0137008929140995	0.00891230072239519	0.0103350561509927	0.0125151956016884	0.018473096983951	0.0164960137529754	0.00814617154630325	0.00973620280282355	0.0181053551467261	0.0129174027375955	0.0127118795446491	0.00972642530239565	0.0129340759953996	0.0106861639391871	0.0151748977507072	0.00793781215827607	0.00815828871171275	0.0127417910377214	0.00971614028836189	0.0165497155673994	0.0113955641538258	0.0228337617506216	0.0129903598040137	0.016434334151231	0.00833524862468531	0.0091615120155487	0.00945335500424302	0.0101615255017333	0.00596745233863621	0.00936725530678512	0.0108897818091029
PI 16:1;0_18:1;0	PI	NA	NA	NA	NA	0.00386306603441435	NA	0.0040567203910367	0.00527536050358277	0.00345458135221204	NA	0.0060177652937779	NA	NA	NA	NA	0.00284882151891733	0.00640988726009212	0.00399279033263448	NA	NA	0.00501471280315727	NA	0.00516441032569419	0.00324336891613678	NA	0.00508603848295242	0.00483903729542843	0.00461008685133264	0.00357456950396047	0.00311629377265321	NA	0.00529128138902131	NA	NA	0.00350137273354641	NA	NA	NA	NA	0.00524868036595488	0.00393072217410326	0.00469320276606981	NA	NA	NA	NA	NA	0.00374565636005918
PI 16:1;0_20:0;0	PI	NA	NA	NA	NA	NA	NA	NA	NA	NA	NA	NA	NA	NA	NA	NA	NA	NA	NA	NA	NA	NA	NA	NA	NA	NA	NA	NA	NA	NA	NA	NA	NA	NA	NA	NA	NA	NA	NA	NA	NA	NA	NA	NA	NA	NA	NA	NA	NA
PI 17:0;0_17:0;0	PI	NA	NA	NA	NA	NA	NA	NA	NA	NA	NA	NA	NA	NA	NA	NA	NA	NA	NA	NA	NA	NA	NA	NA	NA	NA	NA	NA	NA	NA	NA	NA	NA	NA	NA	NA	NA	NA	NA	NA	NA	NA	NA	NA	NA	NA	NA	NA	NA
PI 17:0;0_18:1;0	PI	NA	NA	NA	NA	NA	NA	NA	NA	NA	NA	NA	NA	NA	NA	NA	NA	NA	NA	NA	NA	NA	NA	NA	NA	NA	NA	NA	NA	NA	NA	NA	NA	NA	NA	NA	NA	NA	NA	NA	NA	NA	NA	NA	NA	NA	NA	NA	NA
PI 17:0;0_20:4;0	PI	NA	NA	NA	NA	NA	NA	NA	NA	NA	NA	NA	NA	NA	NA	NA	NA	NA	NA	NA	NA	NA	NA	NA	NA	NA	NA	NA	NA	NA	NA	NA	NA	NA	NA	NA	NA	NA	NA	NA	NA	NA	NA	NA	NA	NA	NA	NA	NA
PI 17:1;0_17:1;0	PI	NA	NA	NA	NA	NA	NA	NA	NA	0.000158126936105418	NA	NA	NA	NA	NA	NA	NA	NA	NA	NA	NA	NA	NA	NA	NA	NA	NA	NA	NA	0.000137779484705704	NA	NA	NA	NA	NA	NA	NA	NA	NA	NA	NA	NA	NA	NA	NA	NA	NA	NA	NA
PI 17:1;0_18:0;0	PI	NA	NA	NA	NA	NA	NA	NA	NA	NA	NA	NA	NA	NA	NA	NA	NA	NA	NA	NA	NA	NA	NA	NA	NA	NA	NA	NA	NA	NA	NA	NA	NA	NA	NA	NA	NA	NA	NA	NA	NA	NA	NA	NA	NA	NA	NA	NA	NA
PI 18:0;0_18:0;0	PI	NA	NA	NA	NA	NA	NA	NA	NA	NA	NA	NA	NA	NA	0.00298878570767258	NA	NA	NA	NA	NA	NA	NA	NA	NA	NA	NA	NA	NA	NA	NA	NA	NA	NA	NA	NA	NA	NA	NA	NA	NA	NA	NA	NA	NA	NA	NA	NA	NA	NA
PI 18:0;0_18:1;0	PI	0.0235406205815844	0.0281800813483615	0.0187854366901448	0.0109741433482931	0.033700337920632	0.0181343301462335	0.0135557693956967	0.0264136911492325	0.0291401698040092	0.0161351343128906	0.0174565878809227	0.0126043660818728	0.0153827698109557	0.016625291969148	0.0219406361097245	0.0139630122717525	0.037541044246799	0.0205108068441239	0.0162884304130973	0.0173119518134157	0.0218016932210028	0.0371202921070473	0.0293787414078059	0.0184026638956023	0.0188622541564474	0.0324369115931427	0.0227704194595345	0.0184113653122009	0.0177187340366969	0.0192789734626014	0.0170978145838514	0.0299291617446334	0.0164776168667139	0.0166242537902534	0.0236582957253108	0.015761719016321	0.0273104518685305	0.0148946000949011	0.0354516045633085	0.0310870344158351	0.0306228450346714	0.00975674905240692	0.013809851948309	0.0196433809537674	0.0182728989856775	0.00956258319815178	0.0152871461637752	0.0170305061468766
PI 18:0;0_18:2;0	PI	0.0321899374124081	0.0464074300910781	0.026436151096447	0.0126012378108466	0.0312414551291257	0.0276721734814652	0.0278939892546619	0.0393856917405658	0.0405373195504041	0.0224837119611862	0.0320924932855681	0.0439015043872188	0.0401209291949127	0.0167315086050127	0.0334696394353425	0.0231550372742918	0.079080554534572	0.0400377771066293	0.0332924403946885	0.0317724015340188	0.0575097772263148	0.0632540905175547	0.0292427939432005	0.0213354200183578	0.0289187332867494	0.0416321522507773	0.0341115304147702	0.0313606204137952	0.0304677635718566	0.0315706816334973	0.0464639596805328	0.0364028117036143	0.0275057795887048	0.0394627176647813	0.0349907123298818	0.0284227411677005	0.0380445419760264	0.0323716156966272	0.048292322247642	0.05142319724986	0.0441143002175624	0.0405409831198036	0.0267480357685935	0.020642791983535	0.0384187680667017	0.0173687811834102	0.0375710741273237	0.0252475202834143
PI 18:0;0_18:3;0	PI	NA	NA	NA	NA	NA	NA	NA	NA	0.00144215581448061	NA	NA	0.00105856248805345	NA	NA	NA	NA	0.00253282793686927	0.00140151626479194	NA	NA	NA	NA	NA	NA	NA	NA	NA	NA	NA	NA	NA	NA	NA	NA	NA	NA	NA	NA	NA	NA	NA	0.00130126912446036	NA	NA	NA	NA	NA	NA
PI 18:0;0_20:2;0	PI	NA	0.00252594901718905	NA	NA	NA	NA	NA	NA	NA	NA	NA	NA	NA	NA	0.00308416831648588	NA	NA	NA	NA	NA	NA	0.00328589721108964	NA	0.00272976704896795	NA	NA	NA	NA	NA	NA	NA	0.00241072285615339	NA	NA	0.00245586455815546	NA	NA	NA	NA	NA	0.0025620716314771	NA	NA	NA	NA	NA	NA	NA
PI 18:0;0_20:3;0	PI	0.0172050185689237	0.0173437278340092	0.0207766379006474	0.0329073071774636	0.0233727488460233	0.0204941056348483	0.0302799511765781	0.0201187477268729	0.0212656593722983	0.0209627833519933	0.0202548961530698	0.0159037768899273	0.0160818486639017	0.0210269294196747	0.0198217302132023	0.0206095688123156	0.0307605804067895	0.0165245491945678	0.0353863159656242	0.0166442656808137	0.0207655623259725	0.0258895115523871	0.0379783028870008	0.01217748300479	0.0160474380256221	0.0257922447435289	0.0283243539745105	0.0225067067440899	0.0173218934520669	0.0183181157725678	0.0188490356408536	0.0350758290294496	0.020806085872374	0.0236520756235012	0.0190176928991351	0.0227114390325735	0.0361586357405719	0.0268351263809927	0.0208885571933023	0.0362185027294751	0.0285291701572125	0.0176814113752702	0.0164716042437172	0.015013807444541	0.0232444485077895	0.014283376750732	0.0167741557754406	0.019445595212485
PI 18:0;0_20:4;0	PI	0.13236954641299	0.158306631927146	0.136296166290991	0.175468741207514	0.0908049423075281	0.103807136215281	0.197616784759525	0.231133169302402	0.187041126612822	0.146778571163562	0.141609192635854	0.0733873449251362	0.167106766029236	0.135952819921967	0.162083143345516	0.194123695366763	0.206112930587833	0.138180220214594	0.150951526517561	0.200368239399201	0.127705196565362	0.150934558669053	0.170663860537826	0.192430367541554	0.180814398753191	0.147316568108713	0.18935419394561	0.226398058545681	0.17605388963883	0.137906935413069	0.189120597911747	0.191435590912415	0.158156049128402	0.234708624326482	0.181786513595391	0.215991628936145	0.205622675879981	0.217140298346062	0.150586267241208	0.212660513160265	0.175516554098363	0.156246482445016	0.126915190942909	0.14192860169	0.187740870680938	0.142603353764637	0.0997820870809635	0.164320381571809
PI 18:0;0_20:5;0	PI	NA	NA	NA	NA	NA	NA	NA	NA	NA	NA	NA	NA	NA	NA	NA	NA	NA	NA	NA	NA	NA	NA	NA	NA	NA	NA	NA	NA	NA	NA	NA	NA	NA	NA	NA	NA	NA	NA	NA	NA	NA	NA	NA	NA	NA	NA	NA	NA
PI 18:0;0_22:4;0	PI	NA	0.0179661282626038	0.0232324877317722	0.0228045880787578	0.0177896116988224	0.0218880857420174	0.0252443585037106	NA	0.0182655302767339	0.0204364402823211	0.0261385306364486	0.0151791074550569	NA	NA	0.0243305769283438	0.019987501019284	0.0283354469830613	NA	0.0337607933752798	0.0251114820522723	0.0213680789414702	0.0307733509332021	0.0288734815998258	0.0173240395184579	0.0258784860058217	NA	0.0221746202450883	0.0239307676871986	0.021641058627335	NA	0.0281965463635694	0.0248409449333868	NA	NA	0.0318549156647906	0.0229416609168185	0.0290463031533098	NA	0.0298745043008352	0.0274122402692543	NA	0.0304728156402673	0.0388576417115213	0.0262945448371635	0.0318176067107225	NA	NA	0.0328388761444779
PI 18:0;0_22:5;0	PI	NA	0.00631994991132256	0.00673978032444726	0.00617076396570947	NA	0.00722713739819223	0.00801984073253057	0.00900298220572345	0.00793823183326483	0.00689822875516029	0.00934101766417888	0.00702091593727917	0.00895807073379085	0.0061942854112272	0.00868856320382019	NA	0.0108257481708944	0.00818432347851	0.00652570171513594	0.0075417515008997	0.0066702747996485	0.00703553220694321	0.008556018244847	0.00565553992194448	0.00687653934457562	0.0104256433133424	0.00750786550832294	0.00815854296751623	0.00561787416164725	0.00441659186300875	0.00565803836607182	0.0113266614957927	0.0064152372189862	0.0104113801391055	0.00838828838311735	0.00680832842965505	0.00952584936595718	0.00982617115536018	0.00958066028288695	0.00937896698519697	0.00840494554717895	0.00791394458103327	0.00747689173012056	0.00728675183549474	0.00860225827344166	NA	0.00386309001157071	0.00797592039423402
PI 18:0;0_22:6;0	PI	NA	0.00540240505304698	NA	NA	0.0107260214945	NA	NA	NA	0.00945694067522523	NA	NA	0.00570968290924647	NA	NA	0.0121438991889127	NA	0.0151525696480658	0.00855762775796867	NA	0.00948324623695417	0.00827902914284584	NA	NA	0.00473161623834277	NA	NA	0.00931992491988324	NA	NA	0.00634688328907042	NA	0.00850959127031422	0.00670769896228864	0.00718204829512374	0.0134643325324763	NA	0.00856701350031705	0.00607833106652177	NA	NA	0.0100994087855167	0.0146595222486041	NA	0.00746308651165622	NA	NA	NA	NA
PI 18:1;0_18:1;0	PI	0.00707597372499155	0.011180881223799	0.0052157244438282	0.00275316777686256	0.00815139121963046	0.00780873175610106	0.00401426147644517	0.0076118367025607	0.011092044135672	0.00655948528517986	0.00419650696944254	0.00335581922313283	0.00724815241311209	0.00555318255479425	0.00837126696999969	0.00462796264251953	0.0103903371637944	0.00777452086442874	0.00999740738362061	0.00631301941262121	0.0100154820509976	0.0202240575163246	0.0126893177643582	0.00642585606988119	0.00959569167218651	0.0122631652623183	0.0114096593054006	0.0108238925564063	0.00820936806995531	0.00416850033696835	0.00567440740367163	0.0135427739542184	0.00785300214707898	0.00818946065903507	0.0100144439022452	0.0046774622897231	0.00650006943148882	0.0069960240091092	0.0118959600986924	0.0168355011066425	0.0110255885155893	0.00201694820640798	0.00435052669945155	0.00512280161845216	0.0051904473853553	0.00294477296193631	0.00537237443071669	0.00936671907384662
PI 18:1;0_18:2;0	PI	0.00394799359123305	0.0141129182228625	0.00356507700779908	0.0019075539944514	0.00355928291192128	0.00462339725028192	0.00309482225825494	0.00442431848222038	0.00345013248418963	0.00279830702720129	0.0038173414464074	0.00342513802307611	0.00619880554065019	0.00306917198926866	0.00370838387430752	0.00185527474461605	0.00657570628759712	0.00341206670753255	0.007227536564072	0.00515180783973606	0.0108718202150532	0.0123901026174945	0.0068286516591536	0.0033844074269615	0.00363251613016348	0.00879550044906992	0.00597654448906862	0.00731233107976325	0.00618591704223756	0.00273483744185894	0.00774833420966344	0.00816028348101579	0.00449977673946488	0.00704153572259367	0.005098201281657	0.00408519231450259	0.00498280941062801	0.00638436454073401	0.00706641102335965	0.0113254673826328	0.00740265402174935	0.00333920924081904	0.00421946162386851	0.00334018729786525	0.00488217431921946	0.00173506187834596	0.00487595518705107	0.00702343488781197
PI 18:1;0_20:3;0	PI	0.00255895187783052	0.00194777658825418	0.00195319202622133	0.00238123665679957	0.00274004228120549	0.00216491862705289	0.00298094609774404	0.00278401427392447	0.00202337844853396	0.00254287945403134	0.00170571091357411	0.00135905261455444	NA	0.00187109790961188	0.00215577711688168	NA	0.00311714633254146	0.0019336855849107	0.00295076034052829	0.00170054890762925	0.00240268858398876	0.00319901290237874	0.0035958047716679	0.00181317673417323	NA	0.00371551070502941	0.00260291082447989	0.0032674856048441	0.00228882364386663	0.00161836632620402	0.00194855498088305	0.00273961201038543	0.00229451667535051	NA	0.0019563213307287	0.00228216756500084	0.00209547740063831	0.00269589774693608	0.002213263707783	NA	0.0026014559873726	0.00132078026117661	NA	NA	0.00225402339193686	0.0018645763698711	0.00229273214827952	NA
PI 18:1;0_20:4;0	PI	0.00423336853521755	0.00959389421134303	0.00932180363676621	0.00337706193375222	0.00475521579492314	0.00694615031630364	0.00615556147213431	0.00609531379223307	0.0049996936232906	0.00758310924162261	0.00433010215200097	0.00267987032813029	0.00952291179367088	0.00524312805075029	0.0109611033583526	0.007996094467789	0.00697925568288194	0.00311187026596888	0.00773424759930834	0.0055785027202508	0.00542433940873098	0.0069009115720609	0.00839264724923947	0.00784554139251412	0.00731446527943224	0.00801153585598385	0.00737481874759089	0.0115609512479755	0.01050726504864	0.00415427335161079	0.00907053578207514	0.0100595106028098	0.00766280464888362	0.00620206304330608	0.00583603925105651	0.0106984475784258	0.00532469860158029	0.0113373265166964	0.00412194117947601	0.00850172853603552	0.0070864325664012	0.00659217692633939	0.00603967987638812	0.00699068188375428	0.00826875499325699	0.0041872575874301	0.00633623604072148	0.00728078949280537
PI 18:1;0_22:4;0	PI	NA	NA	NA	NA	NA	NA	NA	NA	NA	NA	NA	NA	NA	NA	NA	NA	NA	NA	NA	NA	NA	NA	NA	NA	NA	NA	NA	NA	NA	NA	NA	NA	NA	NA	NA	NA	NA	NA	NA	NA	NA	NA	NA	NA	NA	NA	NA	NA
PI 18:2;0_18:2;0	PI	0.00125113842762546	0.00158809356592024	0.000601513415023899	NA	0.000912840057461832	0.000738541340072006	NA	NA	0.000827997772503303	0.00109357680169505	NA	0.00105458892248454	0.000940917405025727	0.000869507312015783	0.000969257765384129	NA	0.00116226507772662	0.000798016754617138	0.00122379729302385	0.00135945421623111	0.0024047494526581	0.00192417663685152	0.000940099531555041	0.000683378125912949	0.00083818056453542	0.00211089319578333	0.000922706188236062	0.00141115239807236	0.00151652219740961	0.000969748787650252	0.00184616695893296	0.00148611865588111	0.000883342892023945	0.00179428141078868	0.00156091041314205	0.00108956169273224	0.00143123412852717	0.00128045693076433	0.00167543231890881	0.00201431621419324	NA	0.000964428185625911	0.000986900386975685	0.000680591391115716	0.00136273794817893	0.00049416205867427	0.000795150370430767	0.00128815819739469
PI 18:2;0_20:3;0	PI	NA	NA	NA	NA	NA	0.00111214829448655	NA	NA	NA	NA	NA	NA	NA	NA	NA	NA	NA	NA	0.00114276978893953	NA	NA	NA	NA	NA	NA	NA	NA	NA	NA	NA	NA	NA	NA	NA	NA	NA	NA	NA	NA	NA	NA	NA	NA	NA	NA	NA	NA	NA
PI 18:2;0_20:4;0	PI	NA	NA	NA	NA	NA	NA	NA	NA	NA	NA	NA	NA	NA	NA	NA	NA	0.00480694558244311	NA	NA	NA	NA	NA	NA	NA	NA	NA	0.00381563995452681	NA	0.00308275869952268	NA	0.00339248940691951	NA	NA	NA	NA	NA	NA	NA	NA	NA	NA	NA	NA	NA	NA	NA	NA	NA
PI 20:0;0_20:4;0	PI	NA	NA	NA	NA	NA	NA	NA	NA	NA	NA	NA	NA	NA	NA	NA	NA	NA	NA	NA	NA	NA	NA	NA	NA	NA	NA	NA	NA	NA	NA	NA	NA	NA	NA	NA	NA	NA	NA	NA	0.0081356993639022	NA	NA	NA	NA	NA	NA	NA	NA
PI 20:1;0_20:4;0	PI	NA	NA	NA	NA	NA	NA	NA	NA	NA	NA	NA	NA	NA	NA	NA	NA	NA	NA	NA	NA	NA	NA	NA	NA	NA	NA	NA	NA	NA	NA	NA	NA	NA	NA	NA	NA	NA	NA	NA	NA	NA	NA	NA	NA	NA	NA	NA	NA
SM 32:1;2	SM	0.125301348558525	0.118436686771333	0.107855858999885	0.123301990151778	0.104363851347987	0.153411790312856	0.125169279880023	0.117950166485322	0.0816838834915137	0.101151191385525	0.110938379194989	0.119956496306654	0.170147525082662	0.0989877306126463	0.117302472876931	0.0817506422628553	0.0983048995317068	0.089393831339749	0.128398470620139	0.131947313994009	0.162046462125792	0.0896541507294562	0.111684353970981	0.110709330242001	0.105853212367353	0.177316638194617	0.124165889168179	0.150394204465482	0.0879932289356465	0.0838028548291737	0.110825015599484	0.125679141387064	0.137708727473275	0.110030343287807	0.122507089537493	0.101537834808609	0.118244188118249	0.12530330468175	0.0905238065474135	0.135830698588884	0.156529823632605	0.0948058910414268	0.109058161604072	0.0831128758603473	0.098203672705162	0.0851389028247356	0.123848416574875	0.125209690889937
SM 32:1;4	SM	NA	NA	NA	NA	NA	NA	NA	NA	NA	NA	NA	NA	NA	NA	NA	NA	NA	NA	NA	NA	NA	NA	NA	NA	NA	NA	NA	NA	NA	NA	NA	NA	NA	NA	NA	NA	NA	NA	NA	NA	NA	NA	NA	NA	NA	NA	NA	NA
SM 32:2;2	SM	NA	NA	NA	NA	NA	NA	NA	NA	0.0103909387978695	NA	NA	NA	0.0142032841808167	NA	NA	NA	NA	NA	NA	0.00960135741052771	NA	NA	NA	NA	NA	NA	0.00859351556559451	NA	NA	NA	NA	NA	0.00878980719816463	NA	0.013101313036178	NA	NA	NA	NA	0.0137574629276235	NA	NA	NA	NA	NA	NA	NA	NA
SM 34:0;2	SM	0.030541831832856	0.057621920570755	0.0339431707077864	0.0253808163359776	0.0355274355822851	0.0340727285842201	0.032108877283171	0.0296151924271553	0.0345728151791927	0.0232107386892278	0.0364777185802952	0.0266371033499403	0.0459557495253045	0.0437806744536686	0.0299082287249625	0.0403666834301393	0.0240856759473959	0.0386832624979207	0.0338045806797419	0.0340669496759611	0.0437703765474074	0.032412684213885	0.0283649956987169	0.037852604747328	0.0345952574202958	0.0534174543834971	0.0362296957883177	0.0319175786346838	0.0220799720333545	0.0328466164426216	0.0400383037402774	0.0403104553725255	0.0381749085426789	0.027664463195506	0.032766809092548	0.0255635988189192	0.0289403901175268	0.0305899969821652	0.0435468789376219	0.0412290141414959	0.0188535994100861	0.0378521844598936	0.040924810962537	0.0197632656493801	0.0338460216131596	0.0372301000968572	0.0429192818600016	0.0306958425890316
SM 34:1;2	SM	1.13837666697461	0.987228786244968	0.866669776480078	0.813143045392148	0.960532824195793	1.17244536233823	0.916286540246828	1.13765509293836	0.74217898781615	0.973024420690549	0.948979973396604	0.677167589177694	1.30861184242872	1.1852376187618	0.948348502482195	1.02202960963277	0.934802003178962	0.87462073238275	1.07662403329665	1.07780590728383	1.33318571311475	1.01234980912432	0.804833683454095	0.990876441133355	0.898562286513247	1.05331474433256	0.963822600819892	1.2147942737218	0.927287193607001	0.735804954096953	1.17618237203595	1.11954291799153	1.11414623224735	0.917571282569008	1.07927881537547	0.871737090633185	0.84080987071672	1.07776127928064	1.04808989348858	1.02656590548708	0.763323609990115	1.03260976061579	1.15354984885325	0.806193198543103	1.02646219467469	0.914574787102806	1.19935935172517	1.00763140205134
SM 34:1;3	SM	NA	NA	NA	NA	NA	NA	NA	NA	NA	NA	NA	NA	0.0102720546397209	NA	NA	NA	NA	NA	NA	NA	0.0131222743899065	NA	NA	0.00811308170352352	NA	NA	NA	0.00892786594305802	0.00824185938562317	0.00616336790724419	NA	0.00912794530085957	0.00824682411111607	NA	0.0108442224455918	NA	NA	NA	NA	NA	NA	0.00797395724979453	NA	NA	NA	NA	NA	NA
SM 34:2;2	SM	0.163568783636809	0.17090464847608	0.151463347259891	0.153039495808116	0.153083977956471	0.197868211901476	0.135708923180405	0.204571468267872	0.163741702647968	0.164975091561811	0.151985998597933	0.0944368642915251	0.256960759940601	0.158329154032366	0.158488259476757	0.204757979590078	0.147220241613758	0.135697282437811	0.187869526449554	0.17058194967707	0.188145045773649	0.13441786597871	0.131848635292773	0.158301895285571	0.131016497456156	0.153183441511278	0.166778456734259	0.190000174556595	0.148462156313484	0.132263207550843	0.166227772805303	0.139061219738886	0.18279146341034	0.148406727868628	0.18749648211136	0.141614462587563	0.158693821829751	0.194789588842659	0.140179646350374	0.155449097100971	0.109467521587254	0.136457183554681	0.139512397153217	0.140958269422947	0.158484940609738	0.141538280900956	0.187042046313221	0.147354102644161
SM 36:0;2	SM	NA	NA	0.0196407652025589	NA	NA	NA	0.0191240419391279	NA	0.0117198077750447	NA	0.0182659328837111	NA	NA	0.0154862157997561	NA	0.0191881769183439	NA	0.0242569109597285	NA	NA	NA	NA	0.00939213500639811	0.0203931824686675	NA	NA	NA	NA	NA	0.0158465143634877	NA	0.0106264419564151	NA	NA	NA	NA	NA	NA	0.0162610646343291	NA	NA	0.0147920344995155	NA	NA	0.00948494709894606	0.0187329357516601	0.0180434878100496	NA
SM 36:1;2	SM	0.258350414097291	0.176892666573689	0.230159726260631	0.205762053271283	0.199698775357833	0.260320826037867	0.231348198918623	0.240089321711337	0.177073103653015	0.249210646584001	0.271539189539207	0.138151699607076	0.27312301678842	0.295592196002446	0.204092930892381	0.254697705679316	0.143975689906136	0.208605597712021	0.268338549027805	0.237546420102515	0.257595309991178	0.164625245614723	0.149462676593441	0.241850842920859	0.21579948664368	0.147637867318134	0.176660243017057	0.190608238473776	0.15587481687384	0.167561809690446	0.202518119368412	0.245068545556672	0.21129784803842	0.179942646322663	0.209979072643413	0.156315310535215	0.161377074729876	0.266602067496234	0.192325369609822	0.18726511864972	0.176367444931333	0.216654018528814	0.251701221371827	0.15010167021669	0.197218722971141	0.245197432436827	0.319303769610942	0.218444691613762
SM 36:2;2	SM	0.106574407175996	0.0795156734868303	0.102607755311536	0.095559075242935	0.0887671399349115	0.107327539718017	0.0813081414965258	0.111897648701574	0.110225019285161	0.128302313984481	0.103155242820055	0.0430297799797109	0.150054617111603	0.124222291658288	0.105663719295116	0.167471455511899	0.0659034312775912	0.081579420293609	0.105763499280949	0.105869095778749	0.104514139403727	0.0627266550774543	0.0589745733868286	0.100061115925572	0.0871370232467304	0.057422386798069	0.0914034661029845	0.0942100084945485	0.0768489179265925	0.0790463636185703	0.0897528057812088	0.0852572840477588	0.0948895672049058	0.0889788787175438	0.0994431504927712	0.0762077603246783	0.0752298702211693	0.118509531327948	0.0639406201599169	0.0873557301323294	0.057665564515277	0.0781771321326575	0.0906007819134494	0.0779786163940438	0.079664121430315	0.100231419921385	0.139037416872192	0.0848191891199799
SM 38:0;2	SM	NA	NA	NA	NA	NA	NA	NA	NA	NA	NA	NA	NA	NA	NA	NA	NA	NA	NA	NA	NA	NA	NA	NA	NA	NA	NA	NA	NA	NA	NA	NA	NA	NA	NA	NA	NA	NA	NA	0.00951837284876388	NA	NA	NA	NA	NA	NA	NA	NA	NA
SM 38:1;2	SM	0.15210021615723	0.130074646256784	0.135847653956403	0.131296786734304	0.122081126592414	0.189135820659165	0.163640949462415	0.15039000614206	0.105157583414478	0.173576891722278	0.147791117647736	0.124159349124491	0.171050210710191	0.172876459614646	0.135630024370835	0.12578663193303	0.15097579115327	0.132391988133964	0.211522610217848	0.166304035111511	0.173706823023767	0.110777316510313	0.133640362715391	0.150686210192197	0.148233386632516	0.131612907941302	0.112070647515845	0.159233867711464	0.109257671932585	0.0969859079419741	0.14375651352187	0.151876858506888	0.148270471367075	0.135851044992971	0.149755378633086	0.126793530525709	0.128934552223221	0.154947898405382	0.132361859788039	0.186843600693157	0.159914134759339	0.123300206785827	0.168452393923818	0.118768243821268	0.143379609077678	0.117870348134011	0.174278810747798	0.143068130174518
SM 38:2;2	SM	0.0687655836130072	0.0521271137896445	0.0507151506161111	0.0496526148255889	0.0448362902521222	0.0754975974644689	0.0495228916196503	0.0500865775046013	0.0549525820305562	0.0769176311842913	0.0552574830617865	0.0257512248622593	0.0814413634485114	0.0691227935919773	0.0588302907113392	0.0703243703323766	0.046517732488857	0.0415356349416726	0.0853015731688692	0.0687395330393091	0.0599124683069078	0.0380697729241527	0.0324158574578182	0.0549832996286713	0.0493918890810973	0.0353065152542017	0.0461112462088414	0.0631336766246672	0.0467842007966913	0.0366186820298142	0.0642637210232363	0.0542945648742625	0.0613848919072561	0.0621842052649546	0.0688805867851298	0.048325564176398	0.0459529886341816	0.0615380285476722	0.0422097185200369	0.0561219876592272	0.0330604270337966	0.0377424512128404	0.0597952856949733	0.0493660366194708	0.0483700563292909	0.0505794592947842	0.0713876886986213	0.0541904257007657
SM 40:0;2	SM	NA	NA	NA	NA	NA	NA	NA	NA	NA	NA	NA	NA	NA	NA	NA	NA	NA	0.0112140791242954	NA	NA	NA	NA	NA	NA	NA	NA	NA	NA	NA	NA	NA	NA	NA	NA	NA	NA	NA	NA	NA	NA	NA	NA	NA	NA	NA	NA	NA	NA
SM 40:1;2	SM	0.248073870958117	0.257171399730054	0.256914704278226	0.194639190834322	0.240146557854931	0.254641552766551	0.309727709012456	0.271855791452559	0.182050565762965	0.244259695331931	0.272344310103266	0.21091917153516	0.272135455382746	0.338346303750255	0.236674087106948	0.182442606563747	0.280593272360004	0.273276054721937	0.321114389767405	0.298389562764826	0.306334392267003	0.188779064582115	0.239747462460196	0.245421594624729	0.245729939220712	0.259501773517064	0.195550725520413	0.250606252934741	0.194094094877258	0.195767566362018	0.282321871203541	0.231954338867705	0.24359194477811	0.221740866333817	0.242174373886918	0.221136181669044	0.232289733693409	0.294583580254817	0.280243742935805	0.318766630284947	0.238494759228713	0.276980674120146	0.329635093660337	0.206873471242663	0.311977297274039	0.222838713445025	0.307183738015543	0.2245650555063
SM 40:2;2	SM	0.268585323721282	0.205916846617605	0.201748750231142	0.19554009023428	0.189362288782699	0.284266612781187	0.209510689800436	0.241469560614913	0.199869338257942	0.254147788836161	0.21912080837146	0.139794340162374	0.313213108743294	0.235484053908523	0.233051554716896	0.192651909829012	0.228460813290876	0.181050821667494	0.257461709482271	0.267029347180799	0.244715234302498	0.147918496338186	0.19788984243742	0.212733375077162	0.213854739281013	0.199183050528442	0.21022984725288	0.257469566728651	0.16767736193376	0.148002437276403	0.236678843400255	0.185783066479407	0.260017100617789	0.24005076353374	0.26372944286359	0.19685195135865	0.194827134415774	0.245049612877514	0.184729335873705	0.273325508717455	0.197768702662927	0.205353386299546	0.241528928908449	0.193375078667337	0.209011542270557	0.172536649349124	0.241144199649156	0.206729239567402
SM 42:1;2	SM	0.13114039056609	0.177060877943663	0.145324448576001	0.104922819396139	0.1471608148058	0.130546800134808	0.195883865244578	0.169659655580409	0.114476070867196	0.129602327384886	0.14701576343446	0.117384492680273	0.157015318150872	0.226677088644548	0.131137058473651	0.106854821632128	0.181168839141127	0.167579501592176	0.191631619509049	0.191440833863408	0.172576346292238	0.101132256481076	0.143452149730559	0.16002663526222	0.166123865385277	0.156473291268365	0.117589364154155	0.150755082881529	0.108792669537233	0.135853114024566	0.177149042496138	0.126250775774326	0.138283841998147	0.142809283139964	0.148013936023999	0.135239707344893	0.125668168229533	0.176889539343605	0.185750726266382	0.176711547842432	0.138513092969591	0.194890987569841	0.216426888652847	0.141975043809032	0.211421000594645	0.132776860184324	0.185103867403402	0.130934731926358
SM 42:2;2	SM	0.678653530850181	0.458664277800592	0.49281905177118	0.384491612781717	0.431135994855252	0.576103811195755	0.421590447498903	0.624556088801863	0.457746059519912	0.492763710441842	0.597304998417825	0.25167428173658	0.745943547396679	0.704390768092444	0.451789097603552	0.465608520945514	0.492055150649892	0.516878325631931	0.535660632095118	0.610424155004493	0.538502029880236	0.422457156336954	0.394151654358396	0.535478055910344	0.470990807980875	0.386867936036148	0.470988230200114	0.48616311357471	0.466618249120713	0.387502193171038	0.519699370586678	0.449468188260849	0.631534768788948	0.515556110146473	0.603399451277848	0.38019380903159	0.383465212515977	0.606220881390036	0.612163829970659	0.541480766675441	0.360038092480138	0.652069876428206	0.732688828731758	0.42729990797983	0.515839217266	0.602688278347715	0.576469818021898	0.520804706645203
TAG 34:0;0	TAG	NA	NA	0.00543929619072749	0.0104616350528813	NA	NA	NA	NA	NA	0.00714853533677431	NA	0.0121051653978317	NA	NA	NA	NA	NA	NA	NA	NA	NA	0.00775949623289907	NA	NA	NA	0.00545336026845189	0.00540579684779355	NA	NA	NA	0.00862626587909232	NA	NA	NA	NA	0.0065546697023306	0.00569474443409333	0.00507289458580005	NA	NA	NA	NA	NA	NA	NA	NA	NA	NA
TAG 35:0;0	TAG	NA	NA	NA	NA	NA	NA	NA	NA	NA	NA	NA	NA	NA	NA	NA	NA	NA	NA	NA	NA	NA	NA	NA	NA	NA	NA	NA	NA	NA	NA	NA	NA	NA	NA	NA	NA	NA	NA	NA	NA	NA	NA	NA	NA	NA	0.0125832845874477	NA	NA
TAG 36:0;0	TAG	NA	NA	NA	NA	NA	NA	NA	NA	NA	NA	NA	0.0360037696979799	NA	NA	NA	NA	NA	NA	NA	NA	NA	NA	NA	NA	NA	NA	NA	NA	NA	NA	NA	NA	NA	NA	NA	NA	NA	NA	NA	NA	NA	NA	NA	NA	NA	0.104386818509337	NA	NA
TAG 36:1;0	TAG	NA	NA	NA	0.0064290748851814	NA	NA	NA	NA	NA	NA	NA	0.00458053806751733	NA	NA	NA	NA	NA	NA	NA	NA	NA	NA	NA	NA	NA	0.00437170844705367	NA	NA	0.0276601888493948	NA	NA	NA	NA	NA	NA	0.00517104326496685	NA	NA	NA	NA	NA	NA	NA	NA	NA	NA	NA	NA
TAG 37:0;0	TAG	NA	NA	NA	NA	NA	NA	NA	NA	NA	NA	NA	NA	NA	NA	NA	NA	NA	NA	NA	NA	NA	NA	NA	NA	NA	NA	NA	NA	0.027835374677484	NA	NA	NA	NA	NA	NA	NA	NA	NA	NA	NA	NA	NA	NA	NA	NA	NA	NA	NA
TAG 38:0;0	TAG	NA	NA	0.0137926588521172	0.0237872209730135	0.00530763941952285	0.00435917509776163	NA	0.00429043237835411	0.0147550994219455	0.0170632692674072	0.00557296383137403	0.0496696853060049	NA	NA	0.00885163149969218	NA	0.0158228161818239	NA	0.00668594260134757	NA	NA	0.00659301980309063	NA	NA	NA	0.0221295709438899	0.0108026283462496	NA	NA	0.00434378666386644	0.0194281218812721	0.00329718506122902	NA	NA	0.00517191419191628	0.0173239655622467	NA	0.00777393669285078	0.0114004109126864	NA	0.00845999523294147	NA	NA	0.00894719551270739	NA	NA	NA	NA
TAG 38:1;0	TAG	NA	NA	0.0141206069791305	0.0109911223167698	NA	NA	NA	NA	0.00461666107225926	0.0108628769362372	0.00772809818099662	0.0137265437345871	NA	NA	NA	NA	NA	NA	NA	NA	NA	NA	NA	NA	NA	0.00809401525119534	0.00501935914359363	NA	NA	NA	0.00766544248721089	NA	NA	NA	NA	0.0101465279315668	NA	NA	NA	NA	0.00375595124261825	NA	NA	NA	NA	NA	NA	NA
TAG 39:0;0	TAG	NA	NA	NA	NA	NA	NA	NA	NA	NA	NA	NA	0.00386223659103509	NA	NA	NA	NA	NA	NA	NA	NA	NA	NA	NA	NA	NA	0.00499103796129026	NA	NA	0.0201207095406557	NA	NA	NA	NA	NA	NA	NA	NA	NA	NA	NA	NA	NA	NA	NA	NA	NA	0.00655941886834377	NA
TAG 40:0;0	TAG	NA	NA	0.0279759299102756	0.0408736839716772	NA	NA	NA	NA	0.0165788442060212	0.0253553135089465	NA	0.096950986382114	NA	NA	0.0193549377243969	NA	NA	NA	NA	NA	NA	NA	NA	NA	NA	0.0419439680224093	0.0153114827724516	NA	0.0849584044504077	NA	0.0371344540285672	NA	NA	NA	NA	0.0365086047569723	NA	NA	0.0413115700725205	NA	0.0169686061945517	NA	NA	NA	NA	0.0616485670098002	NA	NA
TAG 40:1;0	TAG	NA	NA	0.0219299522897561	0.0251401457250358	0.00531828027754772	0.00566094997518119	0.00625342370155895	NA	0.0101985511301638	0.0239655510167181	0.00801217240959105	0.0278647022380906	NA	NA	0.0116688846774213	NA	0.0127658671597181	NA	NA	NA	0.00554858920320085	0.00776908295949415	0.0106887282497776	NA	NA	0.0206889999901359	0.0114237640589343	NA	0.0356817841384047	0.00595256123365051	0.0165556810406053	0.00593025042444959	NA	0.00776929678996929	NA	0.0250440320368279	0.00832098699543407	0.00963635413354789	0.0124478722761492	0.00482182354152007	0.011583234207018	NA	NA	0.0049537770133067	0.00750167303370175	0.0118541704059417	0.00778808311547313	0.00486981293787972
TAG 40:2;0	TAG	NA	NA	0.0070035290192112	0.00848723547996251	NA	NA	NA	NA	NA	0.00623427636628145	NA	0.00888840789718329	NA	NA	NA	NA	NA	NA	NA	NA	NA	NA	NA	NA	NA	0.00447990379730396	NA	NA	NA	NA	NA	NA	NA	NA	NA	0.00800376323638486	NA	NA	NA	NA	NA	NA	NA	NA	NA	NA	NA	NA
TAG 41:0;0	TAG	NA	NA	NA	0.00859736261964007	NA	NA	NA	NA	NA	NA	NA	0.0071070389851856	NA	NA	NA	NA	NA	NA	NA	NA	NA	NA	NA	NA	NA	0.00889035689856254	NA	NA	NA	NA	NA	NA	NA	NA	NA	0.0082244163097211	NA	NA	NA	NA	NA	NA	NA	NA	NA	NA	NA	NA
TAG 41:1;0	TAG	NA	NA	NA	NA	NA	NA	NA	NA	NA	NA	NA	NA	NA	NA	NA	NA	NA	NA	NA	NA	NA	NA	NA	NA	NA	NA	NA	NA	NA	NA	NA	NA	NA	NA	NA	NA	NA	NA	NA	NA	NA	NA	NA	NA	NA	NA	NA	NA
TAG 42:0;0	TAG	NA	NA	0.0501418753259767	0.068085421388478	NA	NA	NA	NA	0.0211371317938843	0.0419551018687899	NA	0.136940800182087	NA	NA	0.0345882098081048	NA	NA	NA	NA	NA	NA	NA	NA	NA	NA	0.0708051598047246	0.0259214401848994	NA	0.118189394690164	NA	0.0482479008246795	NA	NA	NA	NA	0.068029677662595	NA	NA	0.0418838746906552	NA	0.0279961231626199	NA	NA	NA	NA	0.0625856592898615	NA	NA
TAG 42:1;0	TAG	NA	NA	0.0473895719683529	0.0502532092460254	0.00585861197240897	0.00565652226254159	0.0131568706721166	0.0108383051125049	0.0172610489470526	0.0385587905067491	0.0146570732219695	0.0930234508614488	0.0146220695699735	NA	0.0231819101818797	NA	0.0218322350009955	NA	NA	NA	NA	0.00679934888174426	0.0224281935796828	NA	NA	0.0468206241665472	0.0181776370073176	0.0076847423451429	0.0396369233476524	0.00753686628355804	0.0405352086502883	0.0127029607297971	NA	0.00777528650125759	0.0171399515619837	0.0503183926403344	0.0167145123971318	0.0114174561855849	0.0469837810111363	0.00489082180494809	0.0222333152437171	NA	NA	0.011801562021053	0.0143153851868404	0.0293641288565098	NA	0.00863150408184485
TAG 42:2;0	TAG	NA	NA	0.0149564403427094	0.0172954070989965	NA	NA	NA	0.00752680509618252	NA	0.0163778836410266	0.00548844298173062	0.0359174263988621	NA	NA	0.00933541460808403	NA	0.00968346690404981	NA	NA	NA	NA	NA	0.00890330874660917	NA	NA	0.0143416944834896	0.0061818661847163	NA	0.0129970928018928	NA	0.015370837045085	NA	NA	NA	0.006553816188475	0.0208822502784488	0.00725963647732297	NA	0.0168632217319447	NA	0.0124627304667188	NA	NA	NA	0.0104490657018656	0.0110276525898357	NA	NA
TAG 42:3;0	TAG	NA	NA	NA	NA	NA	NA	NA	NA	NA	0.00465707812892454	NA	0.00689501137344593	NA	NA	NA	NA	NA	NA	NA	NA	NA	NA	NA	NA	NA	NA	NA	NA	NA	NA	NA	NA	NA	NA	NA	0.00772951570531441	NA	NA	NA	NA	NA	NA	NA	NA	NA	NA	NA	NA
TAG 43:0;0	TAG	NA	NA	NA	NA	NA	NA	NA	NA	NA	NA	NA	0.0147325899063662	NA	NA	NA	NA	NA	NA	NA	NA	NA	NA	NA	NA	NA	0.0180302471783313	NA	NA	NA	NA	NA	NA	NA	NA	NA	0.0125871518727892	NA	NA	NA	NA	NA	NA	NA	NA	NA	0.0151068237211015	0.0125287193123148	NA
TAG 43:1;0	TAG	NA	NA	0.00885800941601893	NA	NA	NA	NA	NA	NA	NA	NA	0.00890033477585889	NA	NA	0.00560038625495293	NA	NA	NA	NA	NA	NA	NA	NA	NA	NA	0.010405312407224	0.00369020586476706	NA	0.0367731508383429	NA	NA	NA	NA	NA	NA	0.00922055657695833	NA	NA	NA	NA	0.00443476373132812	NA	NA	NA	NA	NA	NA	NA
TAG 43:2;0	TAG	NA	NA	NA	NA	NA	NA	NA	NA	NA	NA	NA	NA	NA	NA	NA	NA	NA	NA	NA	NA	NA	NA	NA	NA	NA	NA	NA	NA	NA	NA	NA	NA	NA	NA	NA	NA	NA	NA	NA	NA	NA	NA	NA	NA	NA	NA	NA	NA
TAG 44:0;0	TAG	0.0172150225001396	0.0112642275442878	0.0865047497882201	0.107640646376543	0.0237128345458216	0.0192857003055972	0.040413725428791	0.0180260168660392	0.0501823346651796	0.0546503773889089	0.0415801144387124	0.195464931379203	0.0147116215478518	NA	0.0515464488811269	NA	0.0323324045830093	0.0176820810548594	NA	NA	NA	0.0180310019618598	0.0597645240065806	NA	0.012125296666611	0.122692225626224	0.0439805100559842	0.0159672765196461	0.184536152679055	0.0199303034323598	0.0739933085512821	0.0280391585650978	NA	0.0281988726188672	0.0296071097891247	0.105555812218986	0.0534453296409749	0.0312013959870413	0.11533465819554	0.010995429294619	0.0574498259182622	NA	NA	0.0516445178882585	0.0295460033961994	0.0774480747421016	NA	0.0238599356277232
TAG 44:1;0	TAG	0.0283389008434832	0.0104496874510078	0.110221373536911	0.130073547788216	0.0241446197297193	0.0147128193555517	0.0461945375490648	0.0311938254971272	0.0496225992170569	0.0791985409121177	0.054801793960827	0.171526054859787	0.0193272446735464	0.00510449922211633	0.0542801383064436	NA	0.0470354096008746	0.0157518916646916	NA	0.00587301708402731	0.00945075768518015	0.0170967051055922	0.0737064225054353	NA	0.0120075571038381	0.104216274554629	0.0488463433844302	0.0216863793186158	0.0920779146513318	0.0230085982496291	0.0751494623663465	0.033858103328665	NA	0.0168864129056882	0.043519215606076	0.12449669706264	0.0583703426507517	0.030866981966262	0.0663599149092669	0.0175897487562978	0.0635731828567763	0.00561379277025217	0.0110853788889113	0.030639494897233	0.0324843407689438	0.0363360355901446	0.0124887152111393	0.0263920226774423
TAG 44:2;0	TAG	0.0102994718277836	NA	0.0466301027726933	0.053353967376111	0.00703212681696743	0.00477973903776733	0.0189959648834986	0.0173477409764366	0.0211342028838076	0.0392572776982688	0.018309336957473	0.0678210720958417	NA	NA	0.0266879838743039	NA	0.0208170500248732	0.00627563010291386	NA	NA	0.00612066241714734	NA	0.0270098293820482	NA	0.00602437217713347	0.0404291301669343	0.0225749291800604	0.00812811492654406	0.029050753111911	0.00982946500412854	0.035255508376744	0.0147195586316246	NA	0.010881230766721	0.020878687159737	0.0622574207498725	0.0285509722423998	0.0148329521942706	0.0258464520742533	0.00998036999221024	0.0346205087924325	NA	NA	0.0151402299838495	0.0234382167968409	0.0174292800393556	NA	0.010970147966009
TAG 44:3;0	TAG	NA	NA	NA	NA	NA	NA	NA	NA	NA	NA	NA	NA	NA	NA	NA	NA	NA	NA	NA	NA	NA	NA	NA	NA	NA	NA	NA	NA	NA	NA	NA	NA	NA	0.00492661130230001	NA	NA	NA	NA	NA	NA	NA	NA	NA	NA	NA	NA	NA	NA
TAG 45:0;0	TAG	NA	NA	NA	NA	NA	NA	NA	NA	NA	NA	NA	0.0218419002067441	NA	NA	NA	NA	NA	NA	NA	NA	NA	NA	NA	NA	NA	0.0328451093037033	NA	NA	0.137721027216071	NA	NA	NA	NA	NA	NA	0.0226948751533857	NA	NA	NA	NA	NA	NA	NA	NA	NA	0.0274348265862996	NA	NA
TAG 45:1;0	TAG	NA	NA	0.0166967162438705	0.0244251903510672	NA	NA	NA	NA	NA	0.0140483993077959	NA	0.0202779749593834	NA	NA	0.0121745411703675	NA	NA	NA	NA	NA	NA	NA	NA	NA	NA	0.0220417153890596	0.00828933235686373	NA	0.0891615605201612	NA	0.0126849957093912	NA	NA	NA	NA	0.0202939622767321	NA	NA	NA	NA	0.0121262820555654	NA	NA	NA	NA	NA	NA	NA
TAG 45:2;0	TAG	NA	NA	0.00865974966706919	0.0094364980049371	NA	NA	NA	NA	NA	NA	NA	0.00778536849131168	NA	NA	NA	NA	NA	NA	NA	NA	NA	NA	NA	NA	NA	0.00570353272688593	NA	NA	0.0289462524006039	NA	NA	NA	NA	NA	NA	0.00795718340671214	NA	NA	NA	NA	0.00567018656940252	NA	NA	NA	NA	NA	NA	NA
TAG 45:3;0	TAG	NA	NA	NA	NA	NA	NA	NA	NA	NA	NA	NA	NA	NA	NA	NA	NA	NA	NA	NA	NA	NA	NA	NA	NA	NA	NA	NA	NA	0.00447214986547481	NA	NA	NA	NA	NA	NA	NA	NA	NA	NA	NA	NA	NA	NA	NA	NA	NA	NA	NA
TAG 46:0;0	TAG	NA	NA	0.166111800999563	0.182721658162559	0.0532700678477641	NA	0.084831141586849	NA	0.0891630181470273	0.0712913425600868	0.0976715325159751	0.209230124413596	NA	NA	0.082469139125878	NA	NA	0.059433346279865	NA	NA	NA	NA	0.12921560481761	NA	NA	0.164631046774538	0.0644973360362059	NA	0.236574513792117	0.0458914974758005	0.0689412323776631	0.0493708716520694	NA	NA	NA	0.165426246451755	0.105941767846443	0.0560293853572506	0.0936803634758803	NA	0.102829500793952	NA	NA	0.0881592260048721	0.0464147024157989	0.0993241807508407	NA	0.0522906279529595
TAG 46:1;0	TAG	0.0887986936726002	0.0233048588509823	0.278340248716263	0.327684792310797	0.0850481511917369	0.034567948406289	0.175491636654992	0.087767558680481	0.209182244285338	0.153908097918625	0.18218580287139	0.390864316800728	0.0442630102766879	NA	0.123326241920089	NA	0.125196118713988	0.0846974401053391	NA	NA	0.0311146321240964	0.0710895929109868	0.276593311973621	NA	0.0412287637724822	0.233730932104875	0.117853954900725	0.0538898449474098	0.178569358532958	0.0840203112360731	0.160065629860911	0.0922330853676633	NA	0.04374195024074	0.131551421193099	0.302832380978708	0.224162543228446	0.0876601820142359	0.313856717666204	0.0413314613457663	0.173954095121522	0.0259289723965384	NA	0.158874654530252	0.0977939357576772	0.0964170789596438	0.0336271629976061	0.110142106720398
TAG 46:2;0	TAG	0.0493920482450422	0.0179017681860962	0.119258277296924	0.165273831652015	0.0288825626829967	0.0161399961802985	0.086940639961935	0.0525932085947447	0.0846030437116303	0.0922859431368472	0.0767995207182302	0.189931540618348	0.0259321692463186	0.00939618812631717	0.0666917840146659	0.00775317916500147	0.0679815072638075	0.03327668960768	0.0122073584014471	0.0130052705307775	0.0207238966339861	0.0326959801571077	0.127388847783038	0.00783312223053357	0.019740362121193	0.106688874726356	0.0703502137042505	0.027760214432121	0.079296995498177	0.0397187141159516	0.085855483787969	0.0430880478706112	0.00817894181364528	0.0298537439175448	0.0756978071711282	0.16678354104148	0.111653095098515	0.0472878192159782	0.123271577715099	0.0308966126688723	0.0978123298585188	0.01440147119954	0.0198218767697507	0.0656934940474185	0.0741392726818598	0.0443385883159038	0.0159473944789298	0.0568210243202209
TAG 46:3;0	TAG	0.0105433284391769	NA	0.0298625992574224	0.0402933692119058	0.00421201067008617	NA	0.0198096119022757	0.0140689493555478	0.0248488033717774	0.0377360736989281	0.014542578084432	0.0561683988607268	NA	NA	0.0182453061326716	NA	0.0247098906958991	NA	NA	NA	0.00777642136953892	0.00797224375317938	0.0310067257923771	NA	NA	0.0298402121902413	0.0179714268859586	0.00732855436536904	0.017295045475075	0.00808864346863608	0.0318054625467161	0.0110838693862855	NA	0.0214638405978461	0.022608547777875	0.0644670275212194	0.0284412331810818	0.0141632183191496	0.0282332144813956	NA	0.0349019828783746	NA	NA	0.014595852225372	0.0207259555040856	0.0158406933077866	NA	0.0149800454361029
TAG 47:0;0	TAG	NA	NA	0.0388187588598893	0.046273278271891	NA	NA	NA	NA	NA	NA	NA	0.0291915490913966	NA	NA	0.0280272166523466	NA	NA	NA	NA	NA	NA	NA	NA	NA	NA	0.0461252522936656	NA	NA	0.150470390603973	NA	NA	NA	NA	NA	NA	0.0391597688724864	NA	NA	NA	NA	0.0287366295046756	NA	NA	NA	NA	0.0360446745175552	0.0281326453470545	NA
TAG 47:1;0	TAG	0.0251769613395962	NA	0.0496377000990299	0.0705311800951139	0.0192433369858594	NA	0.0349517913901714	NA	0.0163789350964262	0.0338402189347438	0.0254850057030778	0.0399446437417292	NA	NA	0.034009335352564	NA	0.0157867200845439	0.0152104225074448	NA	NA	NA	NA	0.0290629200367568	NA	NA	0.0588153912821247	0.0237820700776448	NA	0.138426852333434	0.0191939134771835	0.0191470807890024	0.0176528316492423	NA	NA	0.01678636078897	0.049749100686476	0.0341790769268865	NA	NA	NA	0.0382148154039701	NA	NA	0.0156576500809854	0.0146906360629933	0.017558791122711	NA	0.0236408771337405
TAG 47:2;0	TAG	0.0130803631454463	NA	0.0193926361467866	0.0274647349419464	0.00639053916925683	NA	0.0150210679053928	0.0087682261424964	0.00684837712096995	0.0188870506633158	0.0111848413968686	0.0183311364376131	NA	NA	0.0133200346283832	NA	0.00825122402674195	NA	NA	NA	0.00476868113853682	NA	0.0120625892297261	NA	NA	0.0225435280611696	0.0129433447830761	0.00664412080398536	0.060744662709078	0.00783916052699702	0.0104063134131617	0.00738568628850738	NA	0.00832178857513738	0.00905822735363552	0.0255766221806056	0.0188080970219004	0.00694717130473425	NA	NA	0.0170802596542682	NA	NA	0.00749470638689989	0.00855103441351882	NA	NA	0.0111661953972419
TAG 47:3;0	TAG	NA	NA	NA	NA	NA	NA	NA	NA	NA	0.00529748117449911	NA	0.00447572632435419	NA	NA	NA	NA	NA	NA	NA	NA	NA	NA	NA	NA	NA	NA	NA	NA	0.0116387320231695	NA	NA	NA	NA	NA	NA	0.00710638156773737	NA	NA	NA	NA	0.00464984726396735	NA	NA	NA	NA	NA	NA	NA
TAG 48:0;0	TAG	0.076495077520466	NA	0.299468266191694	0.360849536882458	0.122545311421752	0.0433899140631021	0.141829509396903	0.0949275563768094	0.197660061472869	0.0964024225699349	0.224146775714566	0.24057202325729	NA	NA	0.120736647167948	NA	0.0804969561339862	0.163378014978612	NA	NA	NA	0.0651944356625594	0.275301734616822	NA	0.0404554869669313	0.221225697146537	0.0955438874843386	0.0308538378065996	0.243291360224	0.0895656563852527	0.0860863118541549	0.0976391684624795	NA	0.0538936954631148	0.0471399593810049	0.225694108598741	0.229356864795958	0.109404754364125	0.267801726241269	NA	0.186229660933235	0.0478596900790936	NA	0.295323489846784	0.106199461746168	0.149292731549977	0.136345113987189	0.0984042408243645
TAG 48:1;0	TAG	0.395640171500219	0.0701702399007862	0.848040608614509	1.11229191585068	0.397166655360864	0.112901188315253	0.593539048465179	0.364117218053203	0.578379683499671	0.376272149278363	0.670171232646096	0.633126853317586	0.0570339163630304	0.079278730172081	0.367986170022584	0.117809697872749	0.340644654595371	0.459101465668045	0.0632400400573637	0.0801033172015109	0.108304053356577	0.172737635622659	0.83097674559519	0.0871030666272164	0.150476118016617	0.562226666722232	0.337880419924085	0.138473856615363	0.296530970396114	0.362494544511744	0.211833400071298	0.323258806251698	0.0626499273456312	0.127190732111984	0.257364978070994	0.744304795005133	0.807409599982566	0.288917875575199	0.513688516547753	0.119018085573436	0.570274185672271	0.166603143772933	0.101508473824575	0.540726536373605	0.325891897345066	0.269979234170297	0.137228685853842	0.407532282419148
TAG 48:2;0	TAG	0.285695202072936	0.070143119993369	0.487136500299935	0.682196585160923	0.178977023573339	0.0879224645442387	0.433814761106374	0.252418437468546	0.354330439967285	0.294695550433441	0.380882524932874	0.403360565793148	0.0671106653104633	0.0474807764011357	0.258921479170143	0.0782239992820388	0.259940346712338	0.244708215115796	0.0671656594015981	0.0562714439426533	0.0895476198115634	0.160041489711891	0.550954616032711	0.0575057171487231	0.0960895565200125	0.328690864258455	0.287237347305369	0.120767254770746	0.178107345142432	0.243328740246379	0.214893482152822	0.175494972312746	0.0551276082580487	0.136747525123738	0.24550009065836	0.550484915498053	0.567329532617119	0.197402093205464	0.379483669344155	0.122304870065423	0.392018490917892	0.110911684297928	0.0983258189427924	0.313457039904128	0.290227226777459	0.233150120676781	0.0994017019580712	0.308212631532701
TAG 48:3;0	TAG	0.0791773843440193	0.0320870139404976	0.126044521378699	0.171905227558073	0.0366427043725915	0.0281492215147321	0.129296565202231	0.0707927787207556	0.117229167759543	0.113979169219842	0.0910338213407129	0.177732070827242	0.0351239042938907	0.0169985256938547	0.0808800969249562	0.0198661342830434	0.0962205667609841	0.0533734131701638	0.0279218882312208	0.01994110958207	0.0379750772025183	0.0517815623484024	0.165112886376665	0.0179017101550727	0.0315526932702992	0.09333856852677	0.0917691367445774	0.0403438721482143	0.0563543374845352	0.06502734687697	0.139725454677007	0.0478912328245149	0.0179392274628192	0.087135708768891	0.0959009782145179	0.212714566294996	0.172187141506283	0.0653633890162299	0.138756691708583	0.0512586979961434	0.132435237121471	0.0332016208051747	0.0367432608744026	0.0979995130097461	0.117826677858531	0.0981408721508397	0.0294484875043713	0.0996028916716784
TAG 48:4;0	TAG	NA	NA	NA	NA	NA	NA	NA	NA	NA	NA	NA	0.062789401740065	NA	NA	NA	NA	NA	NA	NA	NA	NA	NA	NA	NA	NA	NA	NA	NA	NA	NA	NA	NA	NA	NA	NA	NA	NA	NA	NA	NA	NA	NA	NA	NA	NA	NA	NA	NA
TAG 49:0;0	TAG	NA	NA	0.0281388529720952	0.0399469068160714	NA	NA	NA	NA	0.0128666932946406	NA	0.0156867967360916	0.0214819397167728	NA	NA	0.0190526857045522	NA	NA	NA	NA	NA	NA	NA	NA	NA	NA	0.0344785497461556	0.0147139881904798	NA	0.0752847944465575	NA	NA	0.0131202026201209	NA	NA	NA	0.0228874704479935	0.0215162630023724	NA	NA	NA	0.0214104316161116	NA	NA	0.016773695891837	NA	0.0225233580983515	0.0199333090319301	NA
TAG 49:1;0	TAG	0.097758624838323	0.0136183257783052	0.132817244639254	0.230396638133863	0.0724786959629413	0.0233578853618015	0.0978304938443318	0.0471661995160514	0.0602552314220847	0.0770384773899039	0.0807205983886764	0.075697647019865	NA	0.0206347017617704	0.0891745749032466	0.0205085155885956	0.0362166107932377	0.0589024085453651	0.0148690256469589	0.0128701126541565	0.0226439109834819	0.0324254443765979	0.0738869438272246	0.0144870397279474	0.0281417142901508	0.132574968805009	0.062417589399449	0.0286947161564488	0.121338658847584	0.0583542458252535	0.0306396226145807	0.0572647947392558	0.0159637352294983	0.0285902787219271	0.0406662804745211	0.131655731104872	0.114046255323472	0.0521492484076897	0.0343661941936435	0.0232485468648249	0.107967148640907	0.0390145581815866	0.0232917143830306	0.0639112791107732	0.0480849656897495	0.0482179053703603	0.024284103557306	0.0779088588520489
TAG 49:2;0	TAG	0.069112703867821	0.0109397330577374	0.0819465587793975	0.135690801452619	0.035732435881101	0.0162231527406395	0.0720291121255963	0.0291011947006344	0.0352528072097875	0.0552351080487836	0.0517042622261026	0.0458311584040474	NA	0.0133733705396341	0.0613929686292486	0.0180651512276911	0.0273829605909186	0.0357693519651227	0.0119101966020903	0.0101467313463177	0.0198627536096403	0.021695311906196	0.0492863702333052	0.0121058775051868	0.0167257271914648	0.0715148662702107	0.0493104773416299	0.0235355675258749	0.0796793212031095	0.041730905037154	0.0229909666586945	0.0350738043696366	0.0137326192418784	0.0270670380477885	0.0327340622901073	0.0888005521871485	0.0837586618482225	0.0384665569359979	0.024065663483043	0.0216763427402069	0.0757645053418381	0.0264331299403053	0.0204910352183661	0.0436639526209623	0.0442130354580411	0.031457784344315	0.0192183008527933	0.0560537077776051
TAG 49:3;0	TAG	0.013087323637311	NA	0.0191716817656272	0.0285857726542861	0.00674975743047039	0.0052874746828285	0.0196190026264963	0.0105012822255728	0.0101932166736022	0.0190302256182033	0.0133559318038027	0.016740339636774	NA	NA	0.0155359667045508	NA	0.011776517870583	0.00946481051862121	0.00596845031238962	NA	0.00683167404302541	0.00900813145118145	0.0142457393485141	NA	NA	0.0170880221262381	0.0140070865236367	0.00640029179704779	0.0238789357016939	0.0122976067377935	0.0111200979123457	0.00871120500288923	0.00542114892590375	0.0143232172287128	0.00976630673426389	0.0294343290922692	0.0221141284583245	0.0121832270759156	0.00607412922776631	0.00721274704894828	0.0205440665008923	0.00758169126189624	0.00580418016606032	0.0129693980995762	0.014906080242315	0.0108699798922061	0.00512775170285593	0.0205406549151207
TAG 49:4;0	TAG	NA	NA	NA	NA	NA	NA	NA	NA	NA	NA	NA	0.00356094097732674	NA	NA	NA	NA	NA	NA	NA	NA	NA	NA	NA	NA	NA	0.00730553081285775	0.00692871418860275	NA	NA	NA	NA	NA	NA	NA	NA	NA	NA	NA	NA	NA	NA	NA	NA	NA	NA	NA	NA	0.0050512249846561
TAG 50:0;0	TAG	NA	NA	0.123045298148332	NA	NA	0.0176061971334126	NA	NA	0.130667168151095	NA	NA	NA	NA	NA	NA	NA	NA	NA	NA	NA	NA	NA	NA	NA	NA	0.101590443816326	0.0471385751365802	NA	0.119195992319135	NA	0.0549786964950462	0.0601936170153238	NA	NA	NA	NA	NA	NA	NA	NA	NA	NA	NA	0.129684378332517	NA	NA	0.0942940545968967	NA
TAG 50:1;0	TAG	0.834362517620041	0.192795516240248	1.62553231634475	2.65941404982741	1.15503397659264	0.29634025494066	1.10326805640779	0.871527588213121	1.59652198376985	0.744613670119657	1.4392195528672	0.891077705022016	0.141284553020546	0.398322464017511	0.81917838379252	0.767077808091466	0.689510815369605	1.25871432090994	0.24887675437809	0.238947478313938	0.29169054055511	0.46136336568191	1.75837943707746	0.314141697353655	0.534783749736609	0.884118000869859	0.601177252715909	0.230665956873323	0.529398894669347	0.752692015872782	0.321326145445879	0.819037509423792	0.216420465253107	0.315154619945674	0.425261832736816	1.41634641342043	1.83105507781233	0.689071864246312	1.74799269003725	0.214269438871722	1.13594415829821	0.854555356939122	0.242515556427504	1.80122857485853	0.803765266012295	0.879266831630016	0.350094473035183	0.878210412515181
TAG 50:2;0	TAG	1.19119200461918	0.286577529913295	1.58103022420442	2.67293579497027	0.819592644807243	0.476015681913592	1.48790471091123	1.07766803571213	1.46858644355453	1.05729568218961	1.51628695353858	0.80133423714612	0.199659054392876	0.383067655130647	0.919628691404191	0.898288153990217	0.917488360354063	1.24048229175306	0.357094753761932	0.269104196687811	0.404950884877615	0.634941544456737	1.82696515344478	0.431314752048245	0.565904746007869	0.837136577636788	0.970142148095317	0.365944700628297	0.575090485975278	1.05014142847367	0.415385213610977	0.812078089068627	0.359832501496551	0.591059761865771	0.626808239360764	1.70975524501151	2.22092833245608	0.793229393685576	1.42792696300934	0.445401398398755	1.25635378363744	0.914017075148327	0.419839827153448	1.53665012975098	1.12038350332611	1.12606241825232	0.475766073817474	1.16692582213993
TAG 50:3;0	TAG	0.451071044395688	0.167484497173602	0.523496802907469	0.862602961076677	0.196466680365882	0.203865643700538	0.651552106247155	0.374293397296901	0.502697050432223	0.497617879902862	0.491830267091953	0.369448217528312	0.103390724345464	0.141228879693828	0.379026693504897	0.323374633578136	0.399913025343503	0.425247539485999	0.203148354181626	0.116986199172873	0.230720572149327	0.247717930745359	0.710699043307033	0.169016532157718	0.198804029116478	0.303274330148139	0.410928839729794	0.168497453120213	0.259676062501863	0.438645480038548	0.302230581943217	0.266980156447741	0.161840034736872	0.42051122604355	0.325405813206469	0.810879896662985	0.892195546514153	0.360349153732953	0.513514477108984	0.257141338405114	0.538841034192275	0.347553522956915	0.236412219593179	0.538795149293868	0.582105567970439	0.493833471364152	0.230145289344749	0.532198101741882
TAG 50:4;0	TAG	0.0979670408784332	0.0575109390661206	0.137080955373005	0.182698731245679	0.0369748392362299	0.0502459313428482	0.159884016910727	0.0966907805958014	0.120401971456998	0.143497592359758	0.121252510848209	0.137084236878338	0.0316711155567119	0.0326236795170991	0.085445419093391	0.051141568661168	0.118216399713566	0.0961299730672689	0.0616673849126578	0.038119541536127	0.065301745355046	0.0502316511725217	0.212150901819526	0.0370687027229634	0.0368120232225601	0.0759961101651809	0.0907306175287753	0.0474700489447674	0.0607119433633791	0.0924051378767442	0.100386973651175	0.0638086076967283	0.041001419341154	0.190525496999633	0.10178754446169	0.243331263503538	0.208345415548332	0.0948873509325855	0.125211844686626	0.0692456673963707	0.144853104893279	0.0662577926160919	0.0564007661415805	0.140634292446855	0.157596206663043	0.121867220761715	0.053392524951118	0.156136814109942
TAG 50:5;0	TAG	0.0183724661049198	0.010296461864448	0.0348691244815119	0.0337903070328143	0.00850234387389516	0.0088497145136105	0.0337290579477511	0.021703682105041	0.0289359598345649	0.031001591497743	0.0304071327448914	0.0436955026739567	NA	NA	0.0157963745868344	NA	0.0285015586548116	0.0193194703664153	0.0135077136811444	0.0103341932781238	0.0103304254595059	0.00676144105730747	0.0568330123786283	0.00755367167868565	NA	0.0191014656043719	0.0168253633149979	0.0109888591095416	0.00882344002410101	0.0191814758591363	0.0265747317499604	0.0111569120388808	0.00680777276426626	0.0690162954480816	0.0273545515832129	0.0536391741067602	0.0435149685666687	0.0214259485009862	0.0310794925970996	0.0154956963156226	0.0333196189219934	0.00879707413771634	0.0111618530079341	0.0456671991889228	0.0323071571272778	0.0219725875557562	0.00792144502540343	0.0387756259238456
TAG 50:6;0	TAG	NA	NA	0.00729287882952527	0.00635762073375006	NA	NA	0.00598942759668333	NA	NA	0.00868215363080763	0.00621514664709809	0.0147229775713078	NA	NA	NA	NA	0.00650266101256933	NA	NA	NA	NA	NA	0.010551536474133	NA	NA	NA	NA	NA	NA	0.00377661484106856	NA	NA	NA	0.0331971269479696	0.00950446434634165	0.0114965602218505	0.00808082964331034	NA	0.00798047378583879	NA	0.00795887857510402	NA	NA	0.0128437128583221	NA	0.00440346506274964	NA	0.00792939678571583
TAG 51:1;0	TAG	0.0626524327391176	0.0101948240135339	0.0849739491629827	0.17213686327822	0.0615968941153509	0.018068671542559	0.0597153516680328	0.0428021029697704	0.0484809289064915	0.0602567432175748	0.0569365005576497	0.0476570552194768	NA	0.0234998870653965	0.0590653449183684	0.0196080376758948	0.0268864680592432	0.0422000194542046	0.0117633115363981	0.0106033020860355	0.0157876512792361	0.0208259104936417	0.0424681360158043	NA	0.0240570118612659	0.0754833950927911	0.0434757197815594	0.0163598312478554	0.0581767150449715	0.0405879824419391	0.0200847705402068	0.0487269318012672	0.0135821953953825	0.0213780056887645	0.0247026980262174	0.078725821580441	0.0833834251129159	0.0393479610464891	0.0312384539231104	0.0111903307751745	0.0771900784051038	0.0301389045608305	0.0171997594886646	0.0632240404350714	0.0382620127260449	0.039427350905864	0.0218443322828463	0.0530275838040772
TAG 51:2;0	TAG	0.167100557831337	0.0299283783555414	0.153015679885529	0.344777876813296	0.102500562992509	0.0472884110730885	0.133738210397435	0.0832575312170324	0.10132097113608	0.133275039973613	0.110136982591974	0.0668654882091208	0.0200165877604229	0.0492725882578688	0.133266325754057	0.0618027257867765	0.0580364955376135	0.0933097397587659	0.0413282813727518	0.0264434235302025	0.0459879314851714	0.05550109292964	0.0927175132768542	0.0421121307938142	0.065853958748553	0.125321676277018	0.103995130276681	0.0463827409390343	0.0883135541957367	0.0965518736735797	0.0423452936401257	0.0923995329341625	0.0454155155313652	0.0643260138898156	0.0624386269421345	0.177420663765027	0.204208303873091	0.0902715356302747	0.0697895731267397	0.0516359194706412	0.142508491956981	0.0908456009560418	0.0492184710289095	0.128575432623279	0.102556086377309	0.101672044742651	0.0503295793182941	0.122754697416535
TAG 51:3;0	TAG	0.0811516267053942	0.0233553260892783	0.0631767940228861	0.14080468039324	0.028715188587985	0.0267581431849954	0.0773605973325774	0.0404375332703407	0.0469378845013759	0.0698898726108524	0.0477086756626155	0.0341343040409115	0.014068418764587	0.0267331988685415	0.073137827578987	0.0391670945772143	0.0368097793857561	0.043602086589583	0.0302424481062272	0.0153526274836539	0.0375909096325784	0.030649163294423	0.0456215588296577	0.0239138387506466	0.0343018226959044	0.0534476013180953	0.0535409244329606	0.0261829102445776	0.0508792938847309	0.0512736574282609	0.0375027049622105	0.0372458173545146	0.0271161069183389	0.0582658728153011	0.0367305463938502	0.108918760466746	0.105651977464947	0.0530674382106602	0.0334636084387093	0.0383476497207636	0.076959049573462	0.0554581722244781	0.0399111550582202	0.0614341684680167	0.0709923193154368	0.0619055671746381	0.0323536871984269	0.0698290937437087
TAG 51:4;0	TAG	0.0240327475549723	0.0116458146259909	0.0165750692187967	0.0315680011862793	0.00659067818445421	NA	0.0246520445104655	0.0132736788376362	0.0137972514567887	0.022578401826035	0.0138916161092746	0.0160379009007036	NA	0.00758331277298665	0.0216147979440497	0.00902737815220675	0.0144747300314838	0.0116014348871318	0.0123288813634223	0.00665449000584993	0.0153671233162323	0.00806784296768752	0.018609799633537	0.00778960151869967	0.0107853703422553	0.0174448811738727	0.0145256978074682	0.0108867612441798	0.0149039653976428	0.0158844183853734	0.0156905312672702	0.00933172441251326	0.00947983985939534	0.0339045991113342	0.016043429654648	0.0359698670323468	0.0306265496612991	0.0177211138334965	0.011002068852014	0.0116479578701404	0.0242819274598629	0.0190630917905546	0.0141330946718055	0.0197590490151938	0.0266534511900499	0.0177536575562394	0.00990493855120568	0.026705657240027
TAG 51:5;0	TAG	NA	NA	NA	NA	NA	NA	NA	NA	NA	NA	NA	NA	NA	NA	NA	NA	NA	NA	NA	NA	NA	NA	NA	NA	NA	NA	NA	NA	NA	NA	NA	NA	NA	0.00910994911617084	NA	NA	NA	NA	NA	NA	NA	NA	NA	NA	NA	NA	NA	NA
TAG 52:0;0	TAG	NA	NA	NA	NA	NA	NA	NA	NA	NA	NA	NA	NA	NA	NA	NA	NA	NA	NA	NA	NA	NA	NA	NA	NA	NA	0.0347911382702695	NA	NA	NA	NA	NA	NA	NA	NA	NA	NA	NA	NA	NA	NA	NA	NA	NA	NA	NA	NA	NA	NA
TAG 52:1;0	TAG	NA	0.0754103033012693	NA	0.633984174140553	0.285228695158469	0.0555607448936359	0.208248168757799	NA	0.591332262281134	NA	NA	0.233739120622306	NA	NA	NA	NA	NA	NA	NA	NA	0.0674730339524545	NA	0.233819600677142	NA	0.146444597565494	NA	0.130933124311431	0.0380931090689531	0.15464085660411	0.130757746583971	NA	NA	0.0507417148123399	NA	0.0890558077369693	NA	NA	NA	NA	NA	0.297896096047009	NA	NA	NA	0.243222213717202	0.199059532280329	NA	NA
TAG 52:2;0	TAG	3.16324201405972	0.851483503136694	2.52026031725582	6.69844224127689	2.42463849899522	1.19028381004358	2.41658792184421	2.29679731101493	4.05933895990838	2.50605066960148	2.40763649692215	1.05455663780538	0.721943856019605	1.62179889549678	2.17247010555066	2.75990597291585	1.72139218159919	2.57039784028163	1.23974266246422	0.757274431094084	1.0659282232939	1.47021851152089	2.41153510485261	1.64166188648956	2.52055812172458	1.57841077542103	1.73800783088785	0.775969664269201	1.59811439525994	1.82986722323571	0.819171039474199	2.10396677796635	1.0539760022319	1.41740385392389	1.27497042795338	3.25831778754675	4.83742360635684	1.90984376155846	3.2393287421022	1.14688238787714	2.21345603176468	3.03284530786835	1.14152548931083	4.45415662255666	2.61683235392769	3.67508983589705	1.1718748944876	2.17957217621714
TAG 52:3;0	TAG	2.22966892339939	1.09084422086993	1.59868704823492	3.89188062657099	0.994592808091626	1.04646485993635	2.13512473046941	1.47170764453663	2.4790135541142	2.09367961170521	1.52274194130388	0.901002174009586	0.732825977748415	1.35220647918372	1.88613884003539	2.48866698090257	1.52813379299014	1.86519172778119	1.30360912384469	0.618974397822611	1.2209206376316	1.1950461344745	1.92760747739792	1.28748130213563	1.77265542525124	0.988420458616038	1.43280198187167	0.607760854771587	1.43452082517341	1.61131771342216	1.10875711572406	1.22407457354065	0.924005451808957	1.91022940423464	1.16239570019152	2.92751268596703	3.93044324753658	1.67555041867311	2.27416422587312	1.17224759804837	1.93647711102874	2.87286873454575	1.26271634464669	2.94774000864302	2.93634377076242	3.09800792682469	1.24476322261084	2.02807392945249
TAG 52:4;0	TAG	0.651020960248492	0.492758451026012	0.570317250344442	1.09185616758818	0.228953591253572	0.378392281687367	0.837772113568728	0.514216872672561	0.851131260227683	0.800520978082343	0.564707573989728	0.498488420332365	0.304165826167328	0.463006229531803	0.628802904527583	0.770550971760828	0.665862601943996	0.652891609532337	0.582846730266718	0.267739464932165	0.577179745916808	0.369880580147223	0.836929458083343	0.44095589414876	0.494197007431561	0.322490931342197	0.493918345644532	0.222127407323609	0.523742406983164	0.585037431755565	0.57315260576991	0.362775101551337	0.346858766263466	1.28272562775829	0.485383391071551	1.18771069662462	1.38245930079976	0.648765065206331	0.849603235405543	0.444101735451189	0.811314751751797	0.946981145123661	0.487187759904394	0.991522813525591	1.18969255378117	1.12401950494041	0.497134892132594	0.84365465003283
TAG 52:5;0	TAG	0.14285852227812	0.0912459419583484	0.177779611400061	0.201185021759492	0.0441353495684011	0.0860663566348237	0.214470293100997	0.149589802665195	0.207708681662105	0.197454473528583	0.178470645566545	0.170402640286061	0.0628438855210243	0.077234019006575	0.114034602738533	0.121772109623935	0.192500713743809	0.152370171918044	0.136324844245761	0.0805700890116616	0.113368569195609	0.0616436974011832	0.29781612421177	0.103029631453418	0.0742127740203175	0.0750435044598297	0.111528801715864	0.0604974472383504	0.100317461140838	0.144380133946917	0.128484860145862	0.0854072495506773	0.0775712270813509	0.519747179838949	0.135340149224921	0.287828203408924	0.308622769029244	0.156007833077364	0.226911739037279	0.0961743991809526	0.20256567473132	0.150936890051247	0.096497286494374	0.272530865422409	0.254575759747078	0.245835948736134	0.0932237843704557	0.242072767669532
TAG 52:6;0	TAG	0.0232495511292744	0.0141250571564632	0.0472138955376234	0.0351007328011492	0.0069043377634849	0.0144071828702305	0.0460016057567886	0.0366853462798036	0.041654657300965	0.0402995693216383	0.0458744126705949	0.0507771137237448	0.0155919742713385	0.0122500629561188	0.0232068389251037	0.0167836386608986	0.0486751667539467	0.0312085254326079	0.023183389283722	0.0194068658382423	0.0201398164448103	NA	0.0724724716109859	0.0175631283739448	0.00930319587660528	0.0168226945472979	0.021329240076848	0.0126387141677258	0.0172595353293633	0.0276591021771706	0.0278735779837394	0.0162157871137196	0.0155814886568991	0.224456737893447	0.033759771738036	0.0549108728783818	0.0595638716640734	0.0305189736859166	0.044760598899448	0.0178375897224446	0.0447687147598738	0.0202089441829309	0.0191471509601393	0.0744906071966003	0.0442149229149664	0.0357099226306931	0.0149019176499305	0.061936756425536
TAG 52:7;0	TAG	NA	NA	0.00866300639042108	NA	NA	NA	0.00749162423093488	NA	NA	NA	0.00765927511873185	0.0100150541340139	NA	NA	NA	NA	0.00907816120678154	NA	NA	NA	NA	NA	0.0136498087318335	NA	NA	NA	NA	NA	NA	0.00610264891678238	NA	NA	NA	0.0268640232951201	0.00798353698736069	0.00795136350110381	0.010335926637512	NA	0.00991266848196741	NA	0.00918948488876907	NA	NA	0.0183751139944586	NA	NA	NA	0.013107090770109
TAG 53:0;0	TAG	NA	NA	NA	NA	NA	NA	NA	NA	NA	NA	NA	NA	NA	NA	NA	NA	NA	NA	NA	NA	NA	NA	NA	NA	NA	NA	NA	NA	0.0261195832644654	NA	NA	NA	NA	NA	NA	NA	NA	NA	NA	NA	NA	NA	NA	NA	NA	NA	NA	NA
TAG 53:1;0	TAG	NA	NA	NA	0.0264851915302163	NA	NA	NA	NA	NA	0.0129785656700728	NA	0.0108838298763957	NA	NA	NA	NA	NA	NA	NA	NA	0.00434062932803446	NA	NA	NA	NA	0.0161348545427297	0.00813122792882334	NA	0.0232780440076473	0.00609554384138268	NA	NA	NA	NA	NA	0.0168566304235272	NA	0.00943414086471618	NA	NA	0.0116938691140622	NA	NA	NA	NA	0.0066737091173048	NA	NA
TAG 53:2;0	TAG	0.0868165396284566	0.0196943718125212	0.0606055327693565	0.178084715504052	0.0601709721932534	0.0284528994172402	0.05561420210415	0.0486183563662578	0.0602758790617736	0.0748191345970772	0.0465522940104195	0.0280021225419888	0.015609819267198	0.0348923775256041	0.0641261264554113	0.0370512689170292	0.032343427047623	0.0421677657208034	0.0280143058519026	0.0158254853841944	0.0257868854358603	0.0287981610611703	0.0327780557089821	0.0275386322697361	0.0466864625183978	0.0616718540541502	0.0508491276413566	0.0211395435346263	0.0459307255717758	0.0413002762022163	0.0241411549806253	0.052865170174661	0.028380556302249	0.0398645314936134	0.032633106370863	0.0830604340391222	0.0907686021822247	0.0469754086631087	0.0372613348486112	0.0305848354258524	0.065792270265957	0.0458734710089763	0.0275352763523552	0.0798411426555151	0.0499352149222062	0.0593312725878394	0.0289537310051306	0.0566294558099358
TAG 53:3;0	TAG	0.0798509682696621	0.0281643443829109	0.0518511060627636	0.13921294274575	0.0371199958285657	0.0314198853260808	0.0611825387945041	0.0396445647021528	0.050600700595009	0.0728067081543976	0.042594434793902	0.0233070656230028	0.0210457548965358	0.0383322359218828	0.0668396941923354	0.041954483510678	0.0325169551685081	0.0405766620086757	0.0391907974154265	0.0194045000902421	0.0376375082978364	0.0289819249564115	0.0326163637435754	0.0291393601061863	0.0445300578438057	0.0472464551351863	0.0467412486815726	0.0217887745264473	0.0449940684434752	0.044770490137339	0.0306729855323473	0.0431955243645664	0.0308305496633462	0.0617251057075268	0.0339616562890035	0.0886112726322592	0.0980945849241015	0.0479525961692968	0.03836124723096	0.0351788106635499	0.0647121416216544	0.052631167411291	0.0358737609307363	0.0703322326339336	0.0634423451298385	0.0637952824730493	0.0387936239575413	0.0610848348499432
TAG 53:4;0	TAG	0.0364228300441739	0.0166898408839929	0.0255796481873507	0.0553927654390551	0.0119438790345153	0.0152424588065123	0.0290828842738073	0.0189397806471243	0.0236516339065699	0.0348996411349716	0.0235291305996083	0.0146435613402332	NA	0.018032421841776	0.032842525275852	0.0192921434993507	0.0164520619930288	0.0181979545584647	0.0213554828507208	0.0113645741481908	0.0247739154635024	0.0117997592678503	0.0206700977931899	0.015455838860895	0.017884554930882	0.0199118771166347	0.0211049966303825	0.00983211072432515	0.0216796843327007	0.023626803947048	0.0227867141365845	0.0167028686106363	0.0162542980020553	0.0478613323535646	0.0174468029343994	0.0468294442728233	0.0469733649489722	0.0276824321219509	0.017806126432936	0.0183040447255708	0.0347836729193834	0.0324296767301701	0.0201999984427285	0.0329198576314311	0.0363222682189667	0.0314792016602028	0.0206797205670198	0.0312141180601443
TAG 53:5;0	TAG	0.0117529795992302	NA	0.00927301480503182	0.016769905182849	NA	NA	0.0137550705704253	NA	NA	0.0147649638215805	0.010968426192976	0.00814477678387145	NA	0.00521946181120588	0.00996023565395837	NA	0.00889206240298055	0.00745029362093101	0.00555317777971737	NA	0.00716005434201393	NA	0.011138989034315	0.00553075867160627	NA	0.00553323897511759	0.00640817146284078	0.00471160454193455	NA	0.00885544019610496	0.00765400354049521	0.0060265177392379	0.00485267764618438	0.0215466380011945	0.00561889487040911	0.0165427062505806	0.0151625572254214	0.00902615892209866	0.00662381070491764	0.00634424211185513	0.0137657587250533	0.0096577129926754	NA	0.0145264539256119	0.0121270157752182	0.0111766690016413	0.00507604013747514	0.0155399563661527
TAG 53:6;0	TAG	NA	NA	NA	NA	NA	NA	NA	NA	NA	NA	NA	NA	NA	NA	NA	NA	NA	NA	NA	NA	NA	NA	NA	NA	NA	NA	NA	NA	NA	NA	NA	NA	NA	0.00501495947879176	NA	NA	NA	NA	NA	NA	NA	NA	NA	NA	NA	NA	NA	NA
TAG 54:0;0	TAG	NA	NA	NA	NA	NA	NA	NA	NA	NA	NA	NA	0.00559239674632613	NA	NA	NA	NA	NA	NA	NA	NA	NA	NA	NA	NA	NA	NA	NA	NA	0.0329509512500085	NA	NA	NA	NA	NA	NA	NA	NA	NA	NA	NA	NA	NA	NA	0.00723717683112355	NA	NA	NA	NA
TAG 54:1;0	TAG	0.0526695164461879	NA	0.0334295525993866	0.070355901386796	0.0408396886670675	NA	0.0278412690711982	NA	0.0843838831443008	NA	NA	0.0367972914439203	NA	NA	NA	NA	NA	0.0272618990193095	NA	0.0105128697631218	NA	NA	NA	NA	NA	0.0440394211813769	NA	NA	0.0478129017236972	NA	NA	0.042363348221105	NA	0.0174274907906224	0.015742438750802	0.0429698051928691	0.0697644347473937	0.0358796808337695	0.0412328918033701	NA	0.037343732398583	NA	NA	0.090564777402398	NA	NA	NA	NA
TAG 54:2;0	TAG	0.276330115532237	0.116231460130477	0.17294525842261	0.524946094380455	0.22821558920754	NA	0.169040015208294	0.270056297438836	0.520900900483518	0.260040493024588	0.204933577215853	0.112018941414305	NA	0.215209865689641	0.166371194295891	NA	0.188893633782863	0.228785261908912	NA	0.0658507591507223	0.0903242963270472	NA	0.146014817240788	NA	0.220142068970225	0.137131429714996	0.112104643078303	NA	0.1578288487521	0.103448932712811	0.105434452044908	0.248140879359126	0.0830711424805708	0.143499516338124	0.11510519665761	0.262255249345549	0.377810871975042	0.187560424532745	0.339892874272497	NA	0.212149677441963	NA	NA	0.483704749386696	0.227363658768607	0.26323631071533	0.143507013773462	0.138955327696832
TAG 54:3;0	TAG	0.834014059373736	0.425416273797841	0.411929014152553	1.2952263973106	0.438275896571814	0.472922545881571	0.523004469047397	0.735971158674883	1.24494482465029	0.8702205652318	0.506237169736921	0.206273829060746	0.378107153302438	0.583228334390506	0.579685026980707	0.602614522238204	0.581650890825078	0.582444873003099	0.600527136513366	0.280501363813092	0.400883403382522	0.408544278313138	0.482975544726371	0.467798455514032	0.898104945243362	0.378939087473681	0.436714691832403	0.205089254713687	0.589296739614515	0.327890582866995	0.320670018935324	0.645685961068528	0.336272609879778	0.62557488788496	0.388668198136701	0.881736197248197	1.07907292198067	0.545219325558308	1.13543746633413	0.562122206873876	0.561655379304711	0.752994972482175	0.319197379180523	1.08808891121552	0.775765958670611	0.975240003075818	0.461847321794622	0.504462466441272
TAG 54:4;0	TAG	0.61619300465855	0.492421103755858	0.347595341695943	0.888392298807545	0.223512370878254	0.389843685149318	0.492568902445791	0.49983385496824	0.841206144265865	0.670974681964007	0.364832682644052	0.199658676216083	0.36074949818203	0.452160992166081	0.46571469028159	0.506129499406715	0.523665131088242	0.445963751811005	0.602167453760246	0.244329619599196	0.473726369003016	0.301170133207567	0.450417272526162	0.384271476388751	0.609878361699888	0.265072428437085	0.342420650125784	0.173004703461768	0.496057570202847	0.298348305268147	0.406994322256679	0.372868396265335	0.276642362512372	0.851737217429105	0.303871068185325	0.88472396518011	0.990102430351516	0.473304604318034	0.793216429961016	0.444319238539931	0.466002614798519	0.729928198999087	0.321948541402637	0.808260405219229	0.782544489807837	0.840211928775675	0.461886321604485	0.430647551478903
TAG 54:5;0	TAG	0.357994040064951	0.33663278116955	0.330411297365209	0.548748553647418	0.114980770188307	0.21772387463734	0.356840717054085	0.324041813453458	0.504105350135076	0.435113186330555	0.365171171274004	0.202705837761201	0.195804796338154	0.248134516829598	0.283035682359186	0.327023373876204	0.40641306922407	0.309324517474931	0.393407831935041	0.17346519803924	0.313619651687846	0.141614297670904	0.460621638090782	0.271636996274473	0.282875017877096	0.144804091984126	0.208214844498791	0.11826779306345	0.286071261295667	0.267640336216845	0.300697375845354	0.212383705416301	0.170522988637745	0.873705375882916	0.226188901685489	0.560210737330251	0.689579622900423	0.324838817758969	0.514380316353908	0.240391076447679	0.357125172286589	0.444807103555597	0.225461461006535	0.566303128047065	0.557525979958341	0.545957782110521	0.299146014751034	0.390354478675682
TAG 54:6;0	TAG	0.135546836285487	0.136540618775446	0.184643632999284	0.205089894051414	0.0467102430773296	0.0808495783671464	0.178330833895563	0.16576770559609	0.233249539202976	0.189705679979485	0.202013376316005	0.128702338346386	0.0984414487295072	0.106945168404031	0.132991034338349	0.134288419810278	0.22631333646266	0.158474899635962	0.16079111415521	0.0892264439582008	0.140315047951271	0.0501315368003121	0.248135488535869	0.125263124846331	0.0980980814564282	0.0576636042095659	0.0915395728037821	0.0579215230104779	0.120134095568774	0.147468816963478	0.135389415975212	0.080375780838777	0.0770838098103719	0.698707644523827	0.128454034468154	0.250095285972639	0.325809732770281	0.16521762996863	0.239614478084299	0.099141281824819	0.190771274186844	0.173547550055943	0.111133274064527	0.365262801606167	0.252343800275504	0.260088763778463	0.1227158832563	0.246575438075093
TAG 54:7;0	TAG	0.0323883404209134	0.0272015082660367	0.0511908569355847	0.0454471368551835	0.00990985978292167	0.0207556161422787	0.0520107868899162	0.0544107203809151	0.0690064792912029	0.0558226463394133	0.0588245329038297	0.0464029132964797	0.026142213335267	0.0235630906402621	0.0458431819278667	0.0270955258467783	0.0777726425109103	0.0443352242391813	0.0384018510194582	0.0294435736430088	0.0312021706491459	0.0104614526989442	0.0722156468810783	0.0344190146779933	0.0197828232261912	0.0153566420772842	0.0279033599181527	0.0164239339392219	0.024863038190516	0.0415990172285863	0.0372472826289943	0.0193272404317923	0.0236567306159219	0.540206614905444	0.048998287312455	0.0672108716567359	0.0874099140023502	0.0410900072337532	0.067215811552505	0.023099251114368	0.0571996483413409	0.0426519427000035	0.0353126467500851	0.125612824417593	0.0509813033437866	0.0621863213678268	0.0266889211206067	0.0880037158039464
TAG 54:8;0	TAG	NA	NA	0.00557043146064927	NA	NA	NA	0.0060439183006612	0.00727464686888989	0.0162951668730867	0.00966537688267829	0.00856068797259094	0.00872566990047058	NA	NA	NA	NA	0.014159955079697	0.00458437017495769	NA	0.00641716259655973	NA	NA	0.0127260890379391	NA	NA	NA	NA	NA	NA	0.00578525581836865	NA	NA	0.00387189965001862	0.244989470822963	0.00780664704349289	0.00748694611941059	0.0118568122553792	NA	0.00950507178950795	NA	0.00807582461694333	NA	NA	0.0212114853248229	0.0051971366216663	0.00803970462118352	NA	NA
TAG 54:9;0	TAG	NA	NA	NA	NA	NA	NA	NA	NA	NA	NA	NA	NA	NA	NA	NA	NA	NA	NA	NA	NA	NA	NA	NA	NA	NA	NA	NA	NA	NA	NA	NA	NA	NA	0.165875068632472	NA	NA	NA	NA	NA	NA	NA	NA	NA	NA	NA	NA	NA	NA
TAG 55:1;0	TAG	NA	NA	NA	NA	NA	NA	NA	NA	NA	NA	NA	NA	NA	NA	NA	NA	NA	NA	NA	NA	NA	NA	NA	NA	NA	NA	NA	NA	NA	NA	NA	NA	NA	NA	NA	NA	NA	NA	NA	NA	NA	NA	NA	NA	NA	NA	NA	NA
TAG 55:2;0	TAG	0.00927940675967462	NA	NA	0.0145674630976034	0.00463125577577011	NA	NA	NA	0.00856048235205764	0.00831601791617013	0.00515443089501199	0.00333631071975859	NA	NA	NA	NA	NA	NA	NA	NA	NA	NA	NA	NA	NA	NA	NA	NA	NA	0.00388539547963044	NA	0.00485993168860801	NA	NA	NA	NA	NA	NA	NA	NA	0.00663098578943821	NA	NA	0.00882626142030777	NA	NA	NA	NA
TAG 55:3;0	TAG	0.0137299775727206	NA	0.0066813175951915	0.0218284550545493	0.00603069887060929	0.00515308663062838	0.00760513454429633	NA	0.0104298751398991	0.0111986393443158	0.00621152722028251	NA	NA	NA	0.00876185310655553	NA	NA	0.00502335433068305	0.00585345397714431	NA	0.00570303311248433	NA	NA	NA	0.00635396602151103	0.0076105367747466	NA	NA	0.0097424433175103	0.00502627860204025	NA	0.00746687285438644	NA	0.00569655059399408	NA	0.0116724465334414	0.010011195536136	0.00770989744587761	0.00856885781256153	NA	0.0073034868569336	0.00684836868820311	NA	0.0129943962338293	0.00734723806497342	0.00847339259237467	NA	0.00699171742713701
TAG 55:4;0	TAG	0.00883278374339424	NA	0.00612686341017826	0.0185349168675681	NA	NA	0.00567058477167678	NA	NA	0.00930303909661389	0.005152565855392	NA	NA	0.00486037497597318	0.00583789078102479	NA	NA	NA	NA	NA	NA	NA	0.00589605910198953	NA	0.0042149992628809	0.00759517355356391	0.00547194881383065	NA	0.00638709642316334	0.00503958028421153	NA	0.00413120763291672	0.00395309768064878	NA	NA	0.00840496221501485	0.0113400425070087	0.00514818876822551	NA	NA	0.00829254413158084	0.00643400622118274	NA	0.0103190608514513	0.00696718305961509	0.00785449088816019	NA	0.00674040586373642
TAG 55:5;0	TAG	0.0094849143896108	NA	0.0102090073177008	0.0174731900844353	NA	NA	0.00836834320304633	NA	NA	NA	0.00861819403357049	0.00375964408062465	NA	NA	NA	NA	NA	NA	NA	NA	NA	NA	0.00522545754278171	NA	NA	NA	NA	NA	NA	0.0052323461949209	NA	0.00491778398253141	NA	0.00649775945062761	0.00472412422045539	NA	0.01218157288219	NA	NA	NA	0.00569336871281414	0.00466335269493181	NA	0.0106541835470876	0.00714170332022653	0.00545435967828404	NA	0.00943708682784561
TAG 55:6;0	TAG	NA	NA	0.00735492668616601	0.00961170959580907	NA	NA	NA	NA	NA	NA	0.00502040482383733	NA	NA	NA	0.00520207759451666	NA	NA	NA	NA	NA	NA	NA	0.00520897513688844	NA	NA	NA	NA	NA	NA	0.00581138609143809	NA	NA	NA	0.00690358541915255	NA	0.00617798824530097	0.00874703411889381	NA	NA	NA	0.00596087968615005	NA	NA	0.015527953621514	NA	NA	NA	0.01154722960049
TAG 55:7;0	TAG	NA	NA	NA	NA	NA	NA	NA	NA	NA	NA	NA	NA	NA	NA	NA	NA	NA	NA	NA	NA	NA	NA	NA	NA	NA	NA	NA	NA	NA	NA	NA	NA	NA	NA	NA	NA	NA	NA	NA	NA	NA	NA	NA	NA	NA	NA	NA	NA
TAG 56:0;0	TAG	NA	NA	NA	NA	NA	NA	NA	NA	NA	NA	NA	NA	NA	NA	NA	NA	NA	NA	NA	NA	NA	NA	NA	NA	NA	NA	NA	NA	0.0209086273368119	NA	NA	NA	NA	NA	NA	NA	NA	NA	NA	NA	NA	NA	NA	NA	NA	NA	NA	NA
TAG 56:1;0	TAG	0.0164115586567517	0.0122817643921402	NA	0.0274265737926582	0.0144739621043336	NA	NA	0.0199591048897305	0.0197026592430994	0.0212658969115132	0.0172266177537308	0.0142509508535704	NA	0.0215991504371944	0.0182202820021889	NA	NA	0.0166560111837383	0.0220288775809988	0.0134861006038541	NA	NA	0.0166024771836386	NA	0.0153668696650334	0.0181923256799164	NA	NA	0.0320611709231452	NA	0.0159417855315231	0.0104996239734161	NA	0.0138099776229529	NA	0.0144286783787322	NA	0.0174765331774096	NA	NA	0.0138097782726895	0.00937567263027425	NA	0.0165554733743453	0.0138366039589191	NA	0.0104852933868614	NA
TAG 56:10;0	TAG	NA	NA	NA	NA	NA	NA	NA	NA	NA	NA	NA	NA	NA	NA	NA	NA	NA	NA	NA	NA	NA	NA	NA	NA	NA	NA	NA	NA	NA	NA	NA	NA	NA	0.00898144596654461	NA	NA	NA	NA	NA	NA	NA	NA	NA	NA	NA	NA	NA	NA
TAG 56:2;0	TAG	0.0205934282516257	0.007417273099361	0.014003229704179	0.0302868218185202	0.0124604400918865	NA	0.0123695414822634	0.0206207757543556	0.0404459476334729	0.017969222828194	0.0131717569175684	0.0101314107806468	NA	0.0138180879175457	0.0166430126625917	NA	0.0193177361198015	0.012934647445696	0.00780691226929581	0.00587641006401932	0.00962067460240757	NA	0.0145331926915056	0.00667506911227969	0.0172128062966456	0.0120356171821833	0.00956627076853268	0.0055604007636606	0.0205255646457316	0.00794952346786012	0.00785245996497972	0.0154423088817111	0.00602621994207965	0.00798110247568068	0.00625058643895805	0.0224672516309181	0.0266136977195589	0.0138853777704789	0.0216433393451012	NA	0.0161817254274365	0.00542036141258448	0.00635485824931979	0.0317121948228167	0.0131655696457169	NA	0.00700881140731688	0.01136234418293
TAG 56:3;0	TAG	0.0275855265683917	0.0152058830471094	0.0121648332962602	0.0523230146487071	0.0191277617504861	0.0174932864516924	0.0163336521531938	0.0199498238244461	0.0574468990914527	0.0278303685115932	0.018568256531454	0.00999339204523048	0.0141778966523582	0.0184086321037645	0.0221418514329753	0.0183181328649342	0.0250267734257584	0.017384726285746	0.0230049674278307	0.00867691494669587	0.0176201642787923	0.010361477252428	0.014736237789144	0.0121304002674268	0.0310272336790775	0.0147044580406394	0.0165720588787307	0.00763724997858308	0.0239132591512084	0.0109835532037766	0.00948235210223993	0.0278004816984659	0.0117479874098518	0.0181952272501472	0.0101643355767899	0.0316910650522003	0.0344222621550357	0.0216614330829052	0.0353784041209492	0.0124701898943186	0.0231678017060613	0.0164828727324867	0.00979488924654019	0.0380432266321424	0.0174906686352531	0.0322514468888217	0.01217699890728	0.0174720203847396
TAG 56:4;0	TAG	0.0334834413058405	0.0171581901168268	0.0199891615687709	0.0743471196823217	0.0214543522188675	0.023718728687729	0.0232946823406745	NA	0.0510487376550188	0.0342616078587555	NA	0.0122312586438742	0.0137289545517833	NA	0.0189547974720973	0.0223016520827355	0.0258726199133601	0.0239574553276363	0.0236639868415954	0.0110276463400387	0.0226475127474873	0.0116277319156164	0.0208750449048888	NA	0.0253569457466787	0.0177364404939566	0.0189032990813743	0.00789104644960997	0.0284197867999337	0.0143561449193964	0.0164124717902353	0.0246391186122063	0.0136503177942208	0.0343870654911787	0.0155427796307223	0.0389833034973959	0.0559013116313227	0.0246057125522858	0.0370120404413823	0.0156804017463141	0.0264625001455057	0.025319834881222	NA	0.0502689458184906	0.0253221208526736	0.0423083979354599	0.0208778663045212	0.0211592367950419
TAG 56:5;0	TAG	0.0958819113119389	0.0358054743347355	0.0705560036626026	0.223666867068083	0.0385886437653868	0.0585463003255008	0.0845085404853047	0.0611585609422682	0.114589864578793	0.0982426576948179	0.100400374727525	0.0236054120807546	0.0381877821393081	0.086993010144743	0.0509557012529254	0.108331634954424	0.0685361711381741	0.0807028037448264	0.0487396894549681	0.040315185882204	0.0507768490094833	NA	0.0717767880134178	0.0953956030216958	0.0768885229993113	0.0218965354433998	0.0542562929648295	0.0232835216948686	0.0600154367765272	0.0646283223535341	0.0358518555229867	0.0649741167175998	0.0449980614845954	0.0774791725198003	0.050377048588283	0.122072310933738	0.17140786657534	0.0694806329492915	0.0857051930386771	0.0452810191187798	0.0556429070375468	0.0930478673576858	0.0499620275260459	0.197205001691703	0.070666611217867	0.132425359940228	0.0500909168661015	0.0791914388466938
TAG 56:6;0	TAG	0.163819850231711	0.0682640147124354	0.13857320536938	0.272578174624253	0.0640715480152047	0.101760306975973	0.141647242008301	0.130538942241921	0.179691265895972	0.161315896081977	0.172516407398318	0.0590614251782118	0.0690655336084061	0.147312920131544	0.113227397725848	0.166745108543244	0.141150722405499	0.136847072224382	0.0768208410010884	0.0773527520989988	0.102296513699231	0.0283763200720212	0.148153997063312	0.161504303546397	0.121884505938968	0.0543616487175367	0.0874409763336711	0.0540875445179006	0.0897813969799132	0.107253985956759	0.0854462120255989	0.100638011360298	0.0779264179586783	0.18052229035879	0.0891332695655275	0.21716792800017	0.278421557935927	0.132533027620536	0.185423298302348	0.096280754946594	0.102487819190819	0.170037282907412	0.100640887466206	0.337998944526196	0.15746359253099	0.218478797590818	0.101306573826459	0.206907465701072
TAG 56:7;0	TAG	0.109035475239324	0.0628053660472515	0.116073711397377	0.168772150633607	0.043966335049466	0.0678858587131941	0.121273539328006	0.125049575045682	0.183253585141533	0.15080183614669	0.150207194423648	0.0630268412517247	0.0890535635745103	0.114349356427983	0.142062149131836	0.12251590154684	0.157278514067856	0.117643465819307	0.0613347363918878	0.0810911031704449	0.0991626091884774	0.0259980352396149	0.112954688571703	0.138486217131974	0.112498772074608	0.0323442116009995	0.0745985311003315	0.0351664357808599	0.0782803632165038	0.114002660014549	0.0814197178595986	0.0638886479965862	0.0754246092368033	0.184400872389301	0.107179694701145	0.129748390897531	0.265240276632079	0.109238437976624	0.137834191370062	0.0650052786433205	0.119228434944229	0.172439304579594	0.107963765224219	0.343296617968277	0.117268136587464	0.177180261447056	0.0890262300508837	0.198482682494814
TAG 56:8;0	TAG	0.0345366363604099	0.0268690051409655	0.0428615725594498	0.0498771013941881	0.0110932813752068	0.0240178673033409	0.048376559555033	0.0496277045526273	0.0899526763297287	0.0595327741880485	0.0574166463907882	0.0308377948501042	0.0503610326756573	0.0474403278799342	0.0556243430948161	0.0421380962868699	0.0766932878663092	0.0450191914544088	0.0226921287966085	0.0371445429211181	0.0508917440783218	0.0299678886666588	0.0487873289877082	0.0531902165046692	0.0400512778184245	0.0104756769518124	0.0268869064999409	0.0117019402512055	0.0349833773317966	0.0506851386744513	0.0378286624173976	0.0176950780715062	0.0326973445801274	0.111147244750537	0.0471596129441717	0.0456571513338535	0.103394783371379	0.0414881342320684	0.0530571060944212	0.0248511719304905	0.0496100136657409	0.0673669543407101	0.0457815953437709	0.134410834598914	0.0442876387708585	0.0674179243363282	0.0387247133434318	0.0941803230004526
TAG 56:9;0	TAG	NA	NA	NA	NA	NA	NA	0.00932977839151887	0.0132152692033593	0.0144037605042773	0.0102933611744065	0.0141335201248968	0.0105868990742518	0.0101136278870781	NA	NA	NA	0.02311940474545	0.0077097167149262	NA	0.0111251717294219	0.00797166623213203	NA	NA	0.0101882964013467	NA	NA	0.00471838482338614	NA	NA	0.00851600328782484	NA	NA	0.00445624823896722	0.038250417583683	0.00950039267480593	NA	0.0132944357147663	NA	NA	NA	0.00972531735904908	NA	0.00941666782793303	0.0334299090744612	0.0079314848623367	0.0100684978517672	0.00679652998330824	0.0204095851901556
TAG 57:2;0	TAG	0.0126114957236766	NA	NA	NA	NA	NA	NA	0.0085685924320035	NA	NA	NA	NA	NA	NA	0.00729369707049447	NA	NA	NA	NA	NA	NA	NA	NA	NA	NA	0.00830831086613947	NA	NA	0.0110543560417013	0.00497995817703113	NA	NA	NA	0.00495433518824397	NA	NA	0.00950272378592089	NA	NA	NA	NA	NA	NA	NA	NA	NA	NA	NA
TAG 57:3;0	TAG	NA	NA	NA	NA	NA	NA	NA	NA	NA	NA	NA	NA	NA	NA	NA	NA	NA	NA	NA	NA	NA	NA	NA	NA	NA	NA	NA	NA	NA	NA	NA	NA	NA	NA	NA	NA	NA	NA	NA	NA	NA	NA	NA	NA	NA	NA	NA	NA
TAG 57:7;0	TAG	NA	NA	NA	NA	NA	NA	NA	NA	NA	NA	NA	NA	NA	NA	NA	NA	NA	NA	NA	NA	NA	NA	NA	NA	NA	NA	NA	NA	NA	NA	NA	NA	NA	NA	NA	NA	NA	NA	NA	NA	NA	NA	NA	0.00636991099427315	NA	NA	NA	NA
TAG 58:1;0	TAG	NA	NA	NA	NA	NA	NA	NA	NA	NA	NA	NA	NA	NA	NA	NA	NA	NA	NA	NA	NA	NA	NA	NA	NA	NA	NA	NA	NA	0.0127391194271531	NA	NA	NA	NA	NA	NA	NA	NA	NA	NA	NA	NA	NA	NA	NA	NA	NA	NA	NA
TAG 58:10;0	TAG	NA	NA	NA	NA	NA	NA	0.0216829092207018	0.0223949246338123	0.0192991378811938	NA	0.016065380960347	0.0080776658556944	0.0396709935034777	NA	0.0289139194762573	0.0261809597986915	0.0428708698340381	0.0145157209510166	NA	0.0128401272943477	0.0306839352731627	NA	0.0347983359464997	0.0257174023685692	NA	NA	NA	NA	NA	0.011659496738344	0.0123831568647818	NA	NA	0.0263433044455873	0.0116087968057617	NA	0.0264508955711009	0.0218987677032641	NA	NA	0.0087164984069644	0.0153546650487952	NA	0.0426624374458483	NA	0.0223304630819912	0.0238427073555433	NA
TAG 58:11;0	TAG	NA	NA	NA	NA	NA	NA	NA	NA	NA	NA	NA	NA	NA	NA	NA	NA	0.00969955733450886	NA	NA	NA	NA	NA	NA	NA	NA	NA	NA	NA	NA	NA	NA	NA	NA	0.00721990456878482	NA	NA	NA	NA	NA	NA	NA	NA	NA	0.0314894538420289	NA	NA	NA	NA
TAG 58:12;0	TAG	NA	NA	NA	NA	NA	NA	NA	NA	NA	NA	NA	NA	NA	NA	NA	NA	NA	NA	NA	NA	NA	NA	NA	NA	NA	NA	NA	NA	NA	NA	NA	NA	NA	NA	NA	NA	NA	NA	NA	NA	NA	NA	NA	0.0104747762372834	NA	NA	NA	NA
TAG 58:2;0	TAG	NA	NA	NA	NA	NA	NA	NA	0.0136022981305576	0.016438954008984	NA	NA	0.00497122096696219	NA	NA	NA	NA	0.00776260067310059	NA	NA	NA	NA	NA	0.00959047369285808	NA	0.0137856698504515	NA	NA	NA	NA	NA	NA	0.00550125356116916	NA	NA	NA	0.0113495441948597	0.0171667950108481	NA	0.0101122908668128	NA	NA	NA	NA	0.0143785983029752	0.00808361288993711	0.010763748221702	NA	NA
TAG 58:3;0	TAG	NA	NA	NA	0.0158724737108666	NA	NA	NA	NA	0.0174879641692421	0.00921603574562348	NA	NA	NA	0.00565899427635828	NA	NA	0.0109018992962986	NA	0.00543938170355297	NA	0.00611559305914788	NA	NA	NA	0.00908357867814909	NA	NA	NA	NA	NA	NA	0.00711160683856985	NA	NA	NA	NA	0.0158614982245464	0.00558713041464753	NA	NA	NA	NA	NA	0.0122549863822577	0.00930486076181602	0.011516946803235	NA	0.00830620624858565
TAG 58:4;0	TAG	NA	NA	NA	NA	NA	NA	NA	NA	0.0112997417675965	NA	NA	NA	NA	NA	NA	NA	NA	NA	NA	NA	0.00464243113879924	NA	NA	NA	0.00758299403853882	NA	NA	NA	0.0161707111674488	NA	NA	NA	0.00655253429407747	0.00972314165862607	NA	0.00706001755593312	0.0067259184435825	NA	NA	NA	NA	NA	NA	0.00662345464592722	0.00499091264286061	NA	NA	NA
TAG 58:5;0	TAG	NA	NA	NA	0.0114258977313003	NA	NA	NA	NA	0.00818127856943688	NA	0.00608316359311303	NA	NA	NA	NA	NA	0.00614115325092529	NA	NA	NA	NA	NA	NA	NA	NA	NA	NA	NA	NA	NA	NA	NA	NA	0.00615481494514825	NA	NA	0.00924484066248171	NA	NA	NA	NA	NA	NA	NA	NA	0.00591955132515437	NA	0.00591127093889234
TAG 58:6;0	TAG	0.0173254884865881	NA	0.0113568474618196	0.0276226360527145	0.00810570014093936	0.0106440810422325	0.0125839687458945	0.00884261949386452	0.0174206234306847	0.0178138836040422	0.0189738037493331	NA	NA	0.0121384879959456	0.0105638210373475	0.0133701948172557	0.0147334273062084	0.0130053817383995	0.00743244944529547	0.00710776523085266	0.00905849788003572	NA	NA	0.0104043590735046	0.0132042539179286	NA	0.00762534463123318	NA	0.00850126001973214	0.00887357105211083	NA	0.0130731044014463	0.00689773683550579	0.0141344300112687	0.00699850351999692	0.0158964896874696	0.0272113757219664	0.011753002779961	0.0153256246377767	0.00788738123489571	0.0137145446411349	0.0108670567091017	0.00796113315902547	0.0288461921834823	0.008880425096406	0.0180650015135617	0.00787888852893023	0.0149100071366689
TAG 58:7;0	TAG	0.0237327789480938	0.00765775141774305	0.0188948144242218	0.0428728579132946	0.00992906552390641	0.0155634538895121	0.0201757805170128	0.0187431987868043	0.0319112594948358	0.0312115051284012	0.0271272728636811	0.00814831696293272	0.0118381359582861	0.0213815261340303	0.0173841254857845	0.0227603749476727	0.0256082509689813	0.0170945411424821	0.00972841512775286	0.0112529741563668	0.016206095933099	NA	0.0129401199134515	0.0215987179156098	0.0167162606037792	0.01036515900501	0.0138423289039725	0.00605725857077133	NA	0.0174742506211609	0.0134576339939387	0.0177977779778393	0.0113416666767747	0.02961509066777	0.0141570404399975	0.0247607182009532	0.0428665271014477	0.0176977401268969	0.0218164117911507	0.0115766709373668	0.0205224724686102	0.0213393494173684	0.0137339428330144	0.0550649702132791	0.0144725858754328	0.0268404415553956	0.0122552329777993	0.0284151206445719
TAG 58:8;0	TAG	0.020928619282912	0.0102027750850307	0.0194366354853875	0.0349981342719718	0.00723599379039296	NA	0.0210995403047164	0.0248763775744544	0.0447603002289684	0.0371709665012892	0.0279989866786636	0.00982302722561912	0.0345285425910522	0.0296490714660006	0.0284711529688227	0.0207187575152586	0.0377404334100699	0.0194230497309058	0.0119499762012628	0.0201673554400325	0.0247616966532482	NA	0.0197842337224949	0.0303113697979898	0.0223249859636851	0.00547003020522709	0.0163308253980611	0.00643319104003418	0.0213199644530923	0.0232264762994889	0.0171408450877925	0.0149752153065346	0.0167786658156393	0.0408282039178434	0.0233891388120758	0.0216229493340222	0.045818751174971	0.0198139993753875	0.0245444838644547	0.0125174585297512	0.0251414341565916	0.0303340319895648	0.0253084790820432	0.0685134864955065	0.0165716750758207	0.0340583444348745	0.0206708329929516	0.0372360775874335
TAG 58:9;0	TAG	0.012435542638577	0.00969303167412392	0.0197371312685504	0.0170706159401782	NA	NA	0.0159910779549843	0.0238978470354768	0.0203106032225212	NA	0.0242137668881094	NA	NA	0.018177179945774	0.016526036871269	0.0141748669421767	0.0409853932808975	0.0132682331757129	0.00695801364670387	0.0173008157433805	0.0220958864214435	NA	0.0182934460402968	0.0234646379114902	NA	NA	0.00476293138854933	0.00466348441129868	NA	0.0148231962230056	0.0136415438069491	0.00473602007560443	NA	0.0318737212801103	0.0129780725245905	NA	0.0294435861277478	NA	NA	0.0103417754296158	0.0166138108527197	0.0210058007238762	0.0151790617145783	0.0425715948434762	0.0114685417223035	0.0103168041555628	0.0147314158916727	0.0312990412617142
TAG 60:10;0	TAG	NA	NA	NA	NA	NA	NA	NA	NA	NA	NA	NA	NA	NA	NA	NA	NA	0.00526697069472255	NA	NA	NA	NA	NA	NA	0.00542053227327823	NA	NA	NA	NA	NA	0.00355980584796827	NA	NA	NA	NA	NA	NA	NA	NA	NA	NA	NA	NA	NA	0.0128638214559278	NA	NA	NA	0.00576665026563552
TAG 60:11;0	TAG	NA	NA	NA	NA	NA	NA	NA	0.0053651788970825	NA	NA	0.00589338919774881	NA	NA	NA	NA	NA	NA	NA	NA	NA	NA	NA	NA	0.00481578368327346	NA	NA	NA	NA	NA	NA	NA	NA	NA	NA	NA	NA	NA	NA	NA	NA	NA	NA	NA	NA	NA	NA	NA	0.0057260922656559
TAG 60:12;0	TAG	NA	NA	NA	NA	NA	NA	NA	NA	NA	NA	NA	NA	NA	NA	NA	NA	0.00765352031224761	NA	NA	NA	NA	NA	NA	NA	NA	NA	NA	NA	NA	NA	NA	NA	NA	NA	NA	NA	NA	NA	NA	NA	NA	NA	NA	0.015041542892665	NA	NA	NA	NA
TAG 60:8;0	TAG	NA	NA	NA	NA	NA	NA	NA	NA	NA	NA	NA	NA	NA	NA	NA	NA	NA	NA	NA	NA	NA	NA	NA	NA	NA	NA	NA	NA	NA	NA	NA	NA	NA	NA	NA	NA	NA	NA	NA	NA	NA	NA	NA	0.00460658008005435	NA	NA	NA	NA
TAG 60:9;0	TAG	NA	NA	NA	NA	NA	NA	NA	NA	NA	NA	NA	NA	NA	NA	NA	NA	NA	NA	NA	NA	NA	NA	NA	NA	NA	NA	NA	NA	NA	NA	NA	NA	NA	NA	NA	NA	NA	NA	NA	NA	NA	NA	NA	0.00429823637581738	NA	NA	NA	NA
[truncated: 12 more columns]

## Sheet: eAppendix 2
cohort	CE	Cer	Chol	DAG	HexCer	LPC	LPC O-	LPE	LPE O-	PC	PC O-	PE	PE O-	PI	SM	TAG
OND	3131.75128017146	6.17379005433501	2258.52331943965	20.0995859966452	0.584790997996243	178.325083691404	0	10.681684567537	0	1853.20564945131	123.843353514878	62.761811092156	29.8695208238724	27.6887184628902	312.473327166431	1256.13458173849
OND	6038.85061716525	8.44214563297732	2308.02735744352	9.50985899974138	0.69598741250045	281.285984505698	0	20.8831163287891	0	3220.70533412685	193.885458946389	56.9336268479147	66.5369495345096	49.8273595654827	384.246472238316	741.016377179607
OND	4545.09301408217	7.32683845852197	2127.89832613838	15.1899936647334	0	163.402358817592	0	10.9081357018543	0	2852.68281810416	126.285354928429	106.729347665262	47.0747063056074	42.6191955994111	340.291636444339	1786.41943228166
OND	3282.70585611652	8.5935323920495	1727.31724147451	40.9479145814048	0	139.557458170281	0	7.62665557864047	0	2193.67413624425	83.5187397168815	77.254513469653	29.6112250494945	35.1859141108964	275.6458023349	3227.7876278443
OND	6399.14454491979	12.6189388434678	3809.98252822253	9.09499169114829	0.65474244473964	246.698031859995	0	17.715161400063	0	3228.24934122598	201.112618585573	60.3569863304421	73.0956373872316	50.5262992146998	434.137356781072	1436.95013487374
OND	5364.64124280316	7.34860708099117	2594.80407068272	5.25482964969906	3.6484846335618	235.791349559153	0	14.2385850864917	0	2463.61787912161	189.660722217395	53.6256075404701	41.8414745690393	32.563955915234	417.195857837766	718.949427404402
OND	4869.92220912006	8.21596819859192	2106.46207982885	21.7233984443184	1.76167651553001	161.023801803039	0	10.7455914232297	0	2477.66457354503	106.920694752354	63.6176616012813	31.2447451634733	47.1212951808632	345.295463477169	1692.37485629061
OND	4152.84222489537	5.79229992088279	1916.29947392607	10.3688574198082	0.863185550193737	310.672470743747	0	18.165420850362	0	2593.78438045076	180.010620606955	66.9504063462762	54.4164088411918	50.8893347746612	365.86953465738	1195.21727659976
OND	5982.05843108401	11.2264492170824	3741.25589442523	38.6314568118024	0	153.262796412901	0	11.0937849411651	0	3342.86807962243	185.164072382359	140.861416626842	87.692834612172	77.1932483704535	428.214857086058	3308.3728192204
OND	4355.51359368498	7.85094983536071	1896.35540538058	11.3695283484348	0.764077740797127	153.12634636686	0	10.1919508712676	0	2381.31928033758	144.609890909846	69.9152174807828	57.4844192456626	33.0326456823811	329.531475073149	1492.67105306908
OND	5637.5572734133	7.45775094021238	2667.26895400449	16.2759437207597	2.56102749279668	118.494668895658	0	8.7831517018305	0	3061.2779723208	94.8884166862058	115.117053817435	51.3510490520018	53.4020531931427	435.33924636408	1863.80471742297
OND	9324.20107515472	17.236007730896	6247.38085725735	19.386461814	0.933829672062619	234.27734391805	0	18.3959209792648	0	3870.54993890768	141.725944672562	122.784320983094	77.0916949108187	56.8212135579982	451.851167354085	2364.89341277456
OND	4415.30785093012	5.56504700951799	2214.4706535005	4.42048957906271	5.49244049858368	119.118277034074	0	9.44370200344196	0.395188987255096	2362.77348467224	185.377888689869	44.435821517603	68.7261729808513	32.3683845603619	408.850472486235	421.42304025401
OND	5322.7354300219	8.58864015290315	2582.3276954161	10.1174880864946	3.82580091584357	133.763808176068	0	9.74226052522459	0	2255.47751638951	183.052726030661	64.8662897066138	93.7248391894339	30.2731239553431	439.589243858432	844.612364178073
OND	5748.64465295816	9.24839137803353	2380.56588902404	13.5728699807483	0	148.799591747034	0	10.846012742182	0	2569.10236964028	120.855469292698	59.4947897157109	34.535817573312	47.3463537942761	365.029197245257	1478.08723772807
OND	4577.45098127911	7.45576224330249	2306.18294887681	24.1174598045654	0	136.669763062688	0	7.87788989024012	0	2368.16424832861	184.235675227188	68.5164543046974	82.0798941357808	38.007127799051	333.567577443394	1234.97923713943
OND	4498.88630625929	8.23367522315377	2367.25336586336	11.6492330559216	0.838890095860848	221.664960678577	0	18.7538455069923	0	3071.50977647893	154.597639137771	108.151551217586	49.6550585214607	70.2019737163374	341.2657914612	1291.29751207419
OND	5136.87085519458	7.42454642765009	2353.39968810585	16.5769232496618	1.59010468796582	164.521139486118	0	11.9308703962527	0	2745.59002212792	175.062473180576	86.3278735976895	74.8792336222641	40.8247124346835	353.249101545153	1553.36554041667
OND	4763.75993477317	7.11185905637996	2052.19552113683	6.65637250453838	1.9174285346897	193.736311300875	0	13.0063416163812	0	2269.47496832758	154.542727449928	41.2844336189964	35.739669765001	36.9374708500343	362.556037847161	713.555609487916
OND	6510.3103474085	8.03374721468693	2153.04780558015	4.85952868077954	1.52459119447507	227.876613581318	0	17.1758228392832	0	3110.87146114306	185.286111718447	66.4526161318795	68.2212370136624	51.5960195995276	451.166438979593	532.313108786833
OND	5456.6027929887	9.43088431077417	2226.7995321185	10.1660903882229	4.06691607234242	171.673916960396	0	11.4593087151856	0	2943.98585686163	261.641383453612	66.0552805152106	109.21761217907	46.3692739262597	453.377780464279	829.537652171944
OND	3875.9635992455	4.9212481433295	2506.0429090656	7.26322397744213	1.55891358432508	152.096693679438	0	11.2691796443604	0	2235.04708517274	143.605209385652	41.4500699265608	43.2242778998493	46.3299235765766	249.383726406049	636.008647081854
OND	5788.63945213619	8.66378293781181	2179.32862634436	24.4419600629825	1.78043988082864	263.454039979639	0	18.9363050134976	0	2941.64210654353	151.333887864704	83.3792958929324	44.7576869181568	67.3358248162153	345.077431816644	2247.79295869254
OND	7517.58976315299	8.72710301375245	3431.70665926887	10.4860433029822	2.65525071414349	283.96694479877	0	16.9950803298227	0	3802.54122548238	299.651839855195	79.4690818192724	123.3247677104	60.4369915013922	524.328767881238	1157.06033752899
OND	5536.47448804694	8.7469935071708	2977.93291959885	19.4812803844399	1.83375066545371	152.579752235946	0	9.80007595847146	0	2611.29249481885	166.203025911352	51.0673767996815	72.0807618794337	45.6200647533289	368.467613084237	1293.53373059545
OND	4904.61484275545	7.04607900083732	2026.79187514996	6.98325312577669	1.58424146128693	277.911319290111	0	20.3946320609517	0	2879.89274971659	175.973787435403	78.8245591651179	50.4773429704677	48.9036581727838	336.590208567352	1157.03571016327
OND	6294.62082310945	9.64765849896867	3654.05195319195	31.0510854195226	1.57763916492561	180.95232256002	0	11.0454092540554	0	3629.74625617786	216.182300958183	92.0184305340799	65.9869731615805	68.9454870891884	441.605133845153	1536.89392904641
OND	6656.71015651648	8.9906905444608	2800.8532864416	4.36373060990815	2.40855104633702	254.010762172465	0	17.9333318121994	0	3221.46462555019	213.278747790628	52.7813537128499	59.9463643699696	64.8733865298542	467.635501161932	571.446123337636
OND	4493.00860668366	7.01205457874061	5262.90937271241	140.321626690678	2.65965212029225	175.778537095881	0	14.2210740189399	0	3178.14728372971	166.797502206194	85.3627754397681	67.4434592140371	56.7667147112875	397.325039795031	1719.03541900691
OND	6753.58635597157	7.71443534469234	6256.65173208853	37.8494602561042	0.890352564531896	178.449584055842	0	11.1208966641495	0	3389.78036413277	216.986112095839	95.1481192651476	85.9538805691671	58.1295156888844	438.322110309127	1915.2625075345
CIDP	4709.48392973024	4.78699088585329	2339.13634190909	9.3419522224509	1.67346429113884	244.829122069267	0	17.1069621838993	0	2346.86780242806	193.157375242918	55.044755609671	67.3070416282062	44.0433270566758	359.472186712219	808.304816478226
CIDP	6978.31190874497	13.0645156223611	2935.9295965116	20.651939508288	3.97248676522984	187.820782527926	0	15.8945764400447	0	3709.88235287082	183.667656218531	112.252639508983	71.3597474847714	81.0879835391174	484.981911808559	1506.86198978619
CIDP	7364.17593301172	11.6948061882374	4187.69282658054	7.16885925260854	3.35677619575544	167.665861531799	0	10.3686302812021	0	3269.59432316173	237.051594600324	61.2787922936358	96.1872851122238	50.211778315097	552.300084457394	824.145360669075
CIDP	3775.21800635794	7.27934468799593	2920.84631304295	23.1559174336506	2.48400690277743	241.174457253313	0	14.8025263331861	0	2433.20177336687	163.28029706677	60.5068782541636	43.0163757531516	46.4489163819609	322.684137741362	1508.38081637754
CIDP	5985.43669340393	9.34606679302502	2568.92511324337	9.95532363310638	2.36705713244101	192.747305168616	0	12.7027516747516	0	2973.2710685519	158.466065307955	72.9164968972748	57.5613492820258	56.1338319209517	438.908547309062	1044.00062454007
CIDP	6263.64385221274	9.99811050898636	2366.10561378761	35.7062432890267	3.43214339541963	332.325331756828	0	22.35974123691	0	3206.08810607906	204.987696752029	100.525236302418	59.5043676780042	64.2308418336179	404.328149051349	3220.35358214479
CIDP	3585.50473692631	8.29886509114469	2090.39535194866	48.6946785514569	0.622610996399174	209.835796050493	0	14.8599430014334	0.368167996406555	2722.37895034806	127.087598417194	114.246579355685	52.4090351441327	58.1731467784281	306.448961514449	2945.99095197341
CIDP	4407.57654481184	7.34484517083974	2323.06120852111	11.2839589914182	2.85440151122809	170.946589831452	0	13.17942188204	0	2314.53769084134	151.06065020016	57.0081427634545	40.6556532909147	44.4679479879629	369.73198588564	1113.89791082529
CIDP	4987.26967058371	7.93025042593307	2405.66613620588	22.8530690807243	3.43658491735842	201.740383447985	0	15.6544656829105	0	2814.68659541775	156.01736054162	96.947288753686	55.9306885544024	59.6739997557533	411.009709337525	2273.04016909132
CIDP	5696.90522979855	9.34723617668439	2378.56577843206	7.5999355445199	2.36537451857296	229.51305187482	0	15.4468489744879	0	2998.57489532978	176.541165785255	69.7318536913042	39.3660252755006	63.3177597740746	412.972548445391	802.309626922636
CIDP	5707.73935192537	8.02307319658476	2705.46037930853	16.5998439576944	1.47254270424664	160.66995014234	0	10.7449575412198	0	2761.56087678539	135.561106281279	77.5123583682365	40.6922097312412	59.90474078636	336.339890754153	1933.74946902315
CIDP	5803.10173455799	6.99562656824675	2820.60903158634	33.2046878012055	4.36833225665292	170.572909845871	0	10.2044285655846	0	2508.45203274988	136.124154189254	56.2333935345905	26.1230902343651	46.6878995112354	430.056733185862	1776.96978830559
CIDP	3869.63907104098	6.65846545950864	2422.29042943621	6.1506539120301	2.95940479634664	153.889951219554	0	10.0404616777788	0	1806.79668800522	139.271610128477	30.1604724068006	33.5981881492652	27.0378368176866	331.998836538414	554.262137199854
CIDP	6386.17300920152	10.901531909855	3214.68125125292	61.0863958733673	0.716062912953711	188.282751157567	0	17.0447341461995	0	3412.73744751043	224.682161885727	145.929504120237	127.932975430118	55.5982139932933	433.617914470853	3670.11828383778
CIDP	5457.92270503316	7.38434292199581	2247.5963594425	32.9021753695166	2.88346917009647	286.408134521267	0	19.2507600730661	0	2535.51858006015	176.046116696294	56.8098418583951	42.7801125696226	51.7576426986587	405.019657463303	1986.01134749904
CIDP	4252.99362669326	7.42620183644739	4290.29926044738	58.6822411640733	3.00243450364553	139.292552416397	0	7.67912560320011	0	2093.72240895614	136.538881937715	49.8737912018814	43.4429885372712	30.9208596150824	393.323122840447	2332.78258887657
CIDP	5960.63513992537	9.27261094174928	2871.79337062386	9.62364096275296	3.74087958886057	162.0107827145	0	11.9675734738393	0	2931.04440096026	178.656953630489	77.4371522493272	64.4801614848521	33.0854171119265	493.509882555307	958.240034757017
CIDP	4820.90533026141	6.32781912253921	2592.3694753904	20.9534854976157	0.699689754922979	157.409630710181	0	10.9104185413427	0	2428.71846726409	137.746341599566	70.8111059050193	59.1442558044517	43.9973101658243	354.599536887436	1546.43509639078
CIDP	5002.61397954137	10.2577128070796	2929.0518898272	37.9867000605937	3.46685098664005	174.967957862743	0	14.7811765387299	0	2809.5535431595	215.041006333008	113.521532478039	95.9754544994595	49.6770127614758	394.260240177505	1803.43554476355
CIDP	4581.98006324635	7.97059498215539	1931.30070362819	44.3919992925751	0.551579872613202	182.4892479482	0	12.3155356220432	0	2848.16579766795	109.804897676986	95.591150415763	57.8796681190803	60.5798428783836	312.075406526762	2559.62723916972
CIDP	4445.8563833829	7.00094901616279	2403.91198678236	18.2386396802787	2.22602926325851	237.182710477022	0	14.9584170906858	0	2393.00785405999	141.016733939266	55.3324159871773	54.2356471640454	51.1455074292908	316.933105352845	1537.30327482104
CIDP	6233.52372012107	9.12411290951313	2930.35534392821	35.3642880271226	3.35743690793206	235.012471096756	0	15.9582687089969	0	2637.46177795191	167.136878387421	63.0765395047275	57.0486359993117	62.9750573002121	390.315195452217	2391.04932363107
CIDP	4287.66753672452	5.06175458007791	2431.69279042498	4.47219445930627	0.697219705793901	176.332266545722	0	11.1148166066778	0	2354.759100815	161.439829603447	44.8780106144572	54.1992830891818	33.896811391312	323.700100255452	584.523075983853
CIDP	4636.82380202831	9.22723324793804	4284.31533942475	26.2442170841966	0	180.856416862894	0	7.03889652133738	0	2891.25553137821	132.470500911167	84.7603644286613	62.2905595129545	51.2266502575342	359.755116548995	1640.62092813418
CIDP	4151.54549747581	6.88004545937718	2447.90696512651	44.0003107162471	3.00286067353955	229.712014279135	0	17.2223030635338	0	2248.50245826521	90.8183917827471	51.0630653674404	15.7711338293094	41.2293944094068	299.472463595303	2511.76597648126
CIDP	2837.18146846535	5.19977503744681	1743.44589499059	54.7695211308502	0	145.00813438925	0	12.3042773996579	0	1799.66078834886	77.174147553781	72.7570815476521	18.8920348289399	33.4438315671283	248.502047686604	1530.06161032727
CIDP	4958.09346298549	6.7442737508963	3321.95009177304	21.4705835308688	0.993806619259177	140.13443523708	0	12.2607420016652	0	2869.29818398369	120.79187692524	56.6756110637882	26.9301574742857	39.0931416171951	388.233701376094	865.792733799156
CIDP	4289.13498884394	6.39888885004336	3538.54746828566	29.1680283752743	2.07726354046027	187.385434975074	0	10.9399934670107	0	2260.39980969975	110.633101211744	56.8115663616408	21.5502714159967	40.2128562403772	319.224096247572	1516.09971377217
CIDP	4600.53649126683	5.2254164861105	2749.12542376634	15.3508718903071	1.33027221114481	149.098591673669	0	10.8638917271443	0	2215.5854092794	142.02289457263	33.7567623941326	55.4876343604226	34.8116376934142	416.310677261093	645.235894806927
CIDP	5353.73096318643	9.56424960566636	4001.55256835719	30.8716323347622	2.44656712778565	206.939980400321	0	17.259909663051	0.275299996137619	3086.23065410022	144.222566960155	128.503273934502	38.0404960435309	58.5012834851925	394.35078068627	1890.26622127518

## Sheet: eAppendix 3
feature	class	Cohort	MinMeasurement	DataStatus	LogMeasurement	CenteredLogMeasurement
CE 14:0;0	CE	OND	0.0965321	Original	0.248182	-0.554457
CE 14:0;0	CE	OND	0.0965321	Original	0.220606	-0.889923
CE 14:0;0	CE	OND	0.0965321	Original	0.361453	0.823543
CE 14:0;0	CE	OND	0.0965321	Original	0.27305	-0.251926
CE 14:0;0	CE	OND	0.0965321	Original	0.305612	0.144202
CE 14:0;0	CE	OND	0.0965321	Original	0.265957	-0.338218
CE 14:0;0	CE	OND	0.0965321	Original	0.508479	2.61217
CE 14:0;0	CE	OND	0.0965321	Original	0.304423	0.129747
CE 14:0;0	CE	OND	0.0965321	Original	0.251367	-0.515713
CE 14:0;0	CE	OND	0.0965321	Original	0.225926	-0.825203
CE 14:0;0	CE	OND	0.0965321	Original	0.383788	1.09525
CE 14:0;0	CE	OND	0.0965321	Original	0.400207	1.29499
CE 14:0;0	CE	OND	0.0965321	Original	0.192339	-1.23381
CE 14:0;0	CE	OND	0.0965321	Original	0.254443	-0.478281
CE 14:0;0	CE	OND	0.0965321	Original	0.35155	0.703062
CE 14:0;0	CE	OND	0.0965321	Original	0.132948	-1.95633
CE 14:0;0	CE	OND	0.0965321	Original	0.267897	-0.314614
CE 14:0;0	CE	OND	0.0965321	Original	0.352669	0.716676
CE 14:0;0	CE	OND	0.0965321	Original	0.172896	-1.47034
CE 14:0;0	CE	OND	0.0965321	Original	0.465795	2.09291
CE 14:0;0	CE	OND	0.0965321	Original	0.31296	0.233602
CE 14:0;0	CE	OND	0.0965321	Original	0.235285	-0.711353
CE 14:0;0	CE	OND	0.0965321	Original	0.435936	1.72965
CE 14:0;0	CE	OND	0.0965321	Original	0.209804	-1.02134
CE 14:0;0	CE	OND	0.0965321	Original	0.225724	-0.827664
CE 14:0;0	CE	OND	0.0965321	Original	0.410987	1.42614
CE 14:0;0	CE	OND	0.0965321	Original	0.307188	0.163381
CE 14:0;0	CE	OND	0.0965321	Original	0.372478	0.957655
CE 14:0;0	CE	OND	0.0965321	Original	0.23278	-0.741827
CE 14:0;0	CE	OND	0.0965321	Original	0.238697	-0.669845
CE 14:0;0	CE	CIDP	0.113033	Original	0.244111	-0.603981
CE 14:0;0	CE	CIDP	0.113033	Original	0.314055	0.246922
CE 14:0;0	CE	CIDP	0.113033	Original	0.288159	-0.0681123
CE 14:0;0	CE	CIDP	0.113033	Original	0.201165	-1.12643
CE 14:0;0	CE	CIDP	0.113033	Original	0.292558	-0.0146003
CE 14:0;0	CE	CIDP	0.113033	Original	0.320162	0.321219
CE 14:0;0	CE	CIDP	0.113033	Original	0.263598	-0.366915
CE 14:0;0	CE	CIDP	0.113033	Original	0.231585	-0.756365
CE 14:0;0	CE	CIDP	0.113033	Original	0.232109	-0.749984
CE 14:0;0	CE	CIDP	0.113033	Original	0.362161	0.832153
CE 14:0;0	CE	CIDP	0.113033	Original	0.398522	1.2745
CE 14:0;0	CE	CIDP	0.113033	Original	0.28682	-0.0844041
CE 14:0;0	CE	CIDP	0.113033	Original	0.297053	0.0400789
CE 14:0;0	CE	CIDP	0.113033	Original	0.283636	-0.123144
CE 14:0;0	CE	CIDP	0.113033	Original	0.245015	-0.592985
CE 14:0;0	CE	CIDP	0.113033	Original	0.220803	-0.887526
CE 14:0;0	CE	CIDP	0.113033	Original	0.303845	0.12271
CE 14:0;0	CE	CIDP	0.113033	Original	0.303464	0.118079
CE 14:0;0	CE	CIDP	0.113033	Original	0.246403	-0.576094
CE 14:0;0	CE	CIDP	0.113033	Original	0.373442	0.969382
CE 14:0;0	CE	CIDP	0.113033	Original	0.293638	-0.00146106
CE 14:0;0	CE	CIDP	0.113033	Original	0.290736	-0.0367711
CE 14:0;0	CE	CIDP	0.113033	Original	0.257352	-0.442899
CE 14:0;0	CE	CIDP	0.113033	Original	0.243398	-0.612655
CE 14:0;0	CE	CIDP	0.113033	Original	0.236466	-0.696981
CE 14:0;0	CE	CIDP	0.113033	Original	0.318861	0.30539
CE 14:0;0	CE	CIDP	0.113033	Original	0.273198	-0.250122
CE 14:0;0	CE	CIDP	0.113033	Original	0.356491	0.763172
CE 14:0;0	CE	CIDP	0.113033	Original	0.154497	-1.69417
CE 14:0;0	CE	CIDP	0.113033	Original	0.57076	3.36985
CE 14:1;0	CE	OND	0.0189	Imputed	0.0180226	-0.390608
CE 14:1;0	CE	OND	0.0189	Imputed	0.0025837	-1.28641
CE 14:1;0	CE	OND	0.0189	Original	0.0444217	1.14112
CE 14:1;0	CE	OND	0.0189	Imputed	0.00746226	-1.00334
CE 14:1;0	CE	OND	0.0189	Imputed	0.0220434	-0.15731
CE 14:1;0	CE	OND	0.0189	Imputed	0.0121781	-0.729717
CE 14:1;0	CE	OND	0.0189	Original	0.056028	1.81455
CE 14:1;0	CE	OND	0.0189	Original	0.0423728	1.02224
CE 14:1;0	CE	OND	0.0189	Imputed	0.0214983	-0.188942
CE 14:1;0	CE	OND	0.0189	Imputed	0.0119433	-0.743343
CE 14:1;0	CE	OND	0.0189	Original	0.0541517	1.70568
CE 14:1;0	CE	OND	0.0189	Original	0.0349543	0.591805
CE 14:1;0	CE	OND	0.0189	Imputed	0.0192357	-0.320223
CE 14:1;0	CE	OND	0.0189	Imputed	1.70355e-05	-1.43533
CE 14:1;0	CE	OND	0.0189	Imputed	0.0129025	-0.687684
CE 14:1;0	CE	OND	0.0189	Imputed	0.00598951	-1.08879
CE 14:1;0	CE	OND	0.0189	Imputed	0.0103194	-0.837562
CE 14:1;0	CE	OND	0.0189	Imputed	0.0166124	-0.472433
CE 14:1;0	CE	OND	0.0189	Imputed	0.00956069	-0.881586
CE 14:1;0	CE	OND	0.0189	Imputed	0.00302714	-1.26068
CE 14:1;0	CE	OND	0.0189	Imputed	0.0066275	-1.05178
CE 14:1;0	CE	OND	0.0189	Imputed	0.0181018	-0.386014
CE 14:1;0	CE	OND	0.0189	Original	0.0533372	1.65842
CE 14:1;0	CE	OND	0.0189	Imputed	0.0213331	-0.198523
CE 14:1;0	CE	OND	0.0189	Imputed	0.00280208	-1.27373
CE 14:1;0	CE	OND	0.0189	Original	0.060929	2.09891
CE 14:1;0	CE	OND	0.0189	Imputed	0.0266098	0.10764
CE 14:1;0	CE	OND	0.0189	Original	0.0429046	1.0531
CE 14:1;0	CE	OND	0.0189	Original	0.0385599	0.801011
CE 14:1;0	CE	OND	0.0189	Original	0.0270124	0.131001
CE 14:1;0	CE	CIDP	0.0315905	Imputed	0.00594426	-1.09142
CE 14:1;0	CE	CIDP	0.0315905	Imputed	0.0294625	0.273163
CE 14:1;0	CE	CIDP	0.0315905	Imputed	0.0155716	-0.53282
CE 14:1;0	CE	CIDP	0.0315905	Imputed	0.0296258	0.282635
CE 14:1;0	CE	CIDP	0.0315905	Imputed	0.0145278	-0.593384
CE 14:1;0	CE	CIDP	0.0315905	Imputed	0.00852886	-0.941455
CE 14:1;0	CE	CIDP	0.0315905	Imputed	0.03522	0.607224
CE 14:1;0	CE	CIDP	0.0315905	Imputed	0.00425934	-1.18918
CE 14:1;0	CE	CIDP	0.0315905	Imputed	0.0211184	-0.210985
CE 14:1;0	CE	CIDP	0.0315905	Imputed	0.0231258	-0.0945104
CE 14:1;0	CE	CIDP	0.0315905	Original	0.0448704	1.16716
CE 14:1;0	CE	CIDP	0.0315905	Imputed	0.0150894	-0.560797
CE 14:1;0	CE	CIDP	0.0315905	Imputed	0.0220987	-0.154105
CE 14:1;0	CE	CIDP	0.0315905	Imputed	0.0428577	1.05038
CE 14:1;0	CE	CIDP	0.0315905	Imputed	0.0218423	-0.168978
CE 14:1;0	CE	CIDP	0.0315905	Imputed	0.040018	0.885611
CE 14:1;0	CE	CIDP	0.0315905	Imputed	0.0410854	0.947543
CE 14:1;0	CE	CIDP	0.0315905	Imputed	0.02748	0.158132
CE 14:1;0	CE	CIDP	0.0315905	Imputed	0.018597	-0.357279
CE 14:1;0	CE	CIDP	0.0315905	Imputed	0.00668839	-1.04824
CE 14:1;0	CE	CIDP	0.0315905	Imputed	0.0420092	1.00114
CE 14:1;0	CE	CIDP	0.0315905	Imputed	0.0136637	-0.643517
CE 14:1;0	CE	CIDP	0.0315905	Imputed	0.00276472	-1.2759
CE 14:1;0	CE	CIDP	0.0315905	Imputed	0.0425592	1.03306
CE 14:1;0	CE	CIDP	0.0315905	Imputed	0.0324733	0.447853
CE 14:1;0	CE	CIDP	0.0315905	Imputed	0.0064706	-1.06088
CE 14:1;0	CE	CIDP	0.0315905	Imputed	0.0248192	0.00374606
CE 14:1;0	CE	CIDP	0.0315905	Imputed	0.0428408	1.0494
CE 14:1;0	CE	CIDP	0.0315905	Imputed	0.0264399	0.0977839
CE 14:1;0	CE	CIDP	0.0315905	Original	0.0796845	3.18715
CE 15:0;0	CE	OND	0.0452481	Original	0.1188	0.371968
CE 15:0;0	CE	OND	0.0452481	Original	0.088467	-0.523775
CE 15:0;0	CE	OND	0.0452481	Original	0.112684	0.191365
CE 15:0;0	CE	OND	0.0452481	Original	0.0854827	-0.611901
CE 15:0;0	CE	OND	0.0452481	Original	0.120093	0.410144
CE 15:0;0	CE	OND	0.0452481	Original	0.0989239	-0.214979
CE 15:0;0	CE	OND	0.0452481	Original	0.14583	1.17016
CE 15:0;0	CE	OND	0.0452481	Original	0.0859525	-0.598029
CE 15:0;0	CE	OND	0.0452481	Original	0.0694238	-1.08613
CE 15:0;0	CE	OND	0.0452481	Original	0.0900598	-0.476739
CE 15:0;0	CE	OND	0.0452481	Original	0.0999329	-0.185185
CE 15:0;0	CE	OND	0.0452481	Original	0.112513	0.186298
CE 15:0;0	CE	OND	0.0452481	Original	0.0907403	-0.456642
CE 15:0;0	CE	OND	0.0452481	Original	0.102459	-0.110585
CE 15:0;0	CE	OND	0.0452481	Original	0.141977	1.05638
CE 15:0;0	CE	OND	0.0452481	Original	0.0638455	-1.25085
CE 15:0;0	CE	OND	0.0452481	Original	0.0835143	-0.67003
CE 15:0;0	CE	OND	0.0452481	Original	0.100745	-0.161203
CE 15:0;0	CE	OND	0.0452481	Original	0.0887385	-0.515756
CE 15:0;0	CE	OND	0.0452481	Original	0.142644	1.07608
CE 15:0;0	CE	OND	0.0452481	Original	0.133318	0.800685
CE 15:0;0	CE	OND	0.0452481	Original	0.0865217	-0.581218
CE 15:0;0	CE	OND	0.0452481	Original	0.103003	-0.0945337
CE 15:0;0	CE	OND	0.0452481	Original	0.0772777	-0.854197
CE 15:0;0	CE	OND	0.0452481	Original	0.0972028	-0.265804
CE 15:0;0	CE	OND	0.0452481	Original	0.163022	1.67785
CE 15:0;0	CE	OND	0.0452481	Original	0.119877	0.403774
CE 15:0;0	CE	OND	0.0452481	Original	0.169983	1.8834
CE 15:0;0	CE	OND	0.0452481	Original	0.224381	3.4898
CE 15:0;0	CE	OND	0.0452481	Original	0.0767616	-0.869436
CE 15:0;0	CE	CIDP	0.0402209	Original	0.106494	0.00855684
CE 15:0;0	CE	CIDP	0.0402209	Original	0.120444	0.420501
CE 15:0;0	CE	CIDP	0.0402209	Original	0.122281	0.47475
CE 15:0;0	CE	CIDP	0.0402209	Original	0.14712	1.20825
CE 15:0;0	CE	CIDP	0.0402209	Original	0.0958302	-0.306336
CE 15:0;0	CE	CIDP	0.0402209	Original	0.104773	-0.0422632
CE 15:0;0	CE	CIDP	0.0402209	Original	0.0760819	-0.889507
CE 15:0;0	CE	CIDP	0.0402209	Original	0.100785	-0.160012
CE 15:0;0	CE	CIDP	0.0402209	Imputed	0.0255802	-2.38083
CE 15:0;0	CE	CIDP	0.0402209	Original	0.123316	0.505331
CE 15:0;0	CE	CIDP	0.0402209	Original	0.128831	0.668187
CE 15:0;0	CE	CIDP	0.0402209	Original	0.106855	0.0192375
CE 15:0;0	CE	CIDP	0.0402209	Original	0.115124	0.2634
CE 15:0;0	CE	CIDP	0.0402209	Original	0.078836	-0.808179
CE 15:0;0	CE	CIDP	0.0402209	Original	0.0963446	-0.291148
CE 15:0;0	CE	CIDP	0.0402209	Original	0.109332	0.0923821
CE 15:0;0	CE	CIDP	0.0402209	Original	0.117832	0.343382
CE 15:0;0	CE	CIDP	0.0402209	Original	0.120055	0.409017
CE 15:0;0	CE	CIDP	0.0402209	Original	0.0866841	-0.576423
CE 15:0;0	CE	CIDP	0.0402209	Original	0.0673743	-1.14665
CE 15:0;0	CE	CIDP	0.0402209	Original	0.0984775	-0.228162
CE 15:0;0	CE	CIDP	0.0402209	Original	0.0925923	-0.401954
CE 15:0;0	CE	CIDP	0.0402209	Original	0.0777956	-0.838903
CE 15:0;0	CE	CIDP	0.0402209	Original	0.102068	-0.12214
CE 15:0;0	CE	CIDP	0.0402209	Imputed	0.0382662	-2.00621
CE 15:0;0	CE	CIDP	0.0402209	Original	0.147831	1.22926
CE 15:0;0	CE	CIDP	0.0402209	Original	0.0568899	-1.45625
CE 15:0;0	CE	CIDP	0.0402209	Original	0.127868	0.639746
CE 15:0;0	CE	CIDP	0.0402209	Original	0.087309	-0.557969
CE 15:0;0	CE	CIDP	0.0402209	Original	0.198991	2.74002
CE 16:0;0	CE	OND	1.97056	Original	1.86313	-0.908307
CE 16:0;0	CE	OND	1.97056	Original	1.91774	-0.455747
CE 16:0;0	CE	OND	1.97056	Original	1.96958	-0.0260895
CE 16:0;0	CE	OND	1.97056	Original	1.86921	-0.857939
CE 16:0;0	CE	OND	1.97056	Original	2.04569	0.604663
CE 16:0;0	CE	OND	1.97056	Original	2.04705	0.615871
CE 16:0;0	CE	OND	1.97056	Original	2.07439	0.842516
CE 16:0;0	CE	OND	1.97056	Original	2.04172	0.571704
CE 16:0;0	CE	OND	1.97056	Original	1.82247	-1.24524
CE 16:0;0	CE	OND	1.97056	Original	1.92354	-0.40768
CE 16:0;0	CE	OND	1.97056	Original	2.04859	0.628635
CE 16:0;0	CE	OND	1.97056	Original	1.85702	-0.958894
CE 16:0;0	CE	OND	1.97056	Original	2.09129	0.982532
CE 16:0;0	CE	OND	1.97056	Original	2.06478	0.762827
CE 16:0;0	CE	OND	1.97056	Original	2.06669	0.778641
CE 16:0;0	CE	OND	1.97056	Original	2.0472	0.617121
CE 16:0;0	CE	OND	1.97056	Original	1.93649	-0.30034
CE 16:0;0	CE	OND	1.97056	Original	2.09134	0.982963
CE 16:0;0	CE	OND	1.97056	Original	1.93918	-0.278003
CE 16:0;0	CE	OND	1.97056	Original	2.15235	1.48858
CE 16:0;0	CE	OND	1.97056	Original	2.00889	0.299663
CE 16:0;0	CE	OND	1.97056	Original	1.81351	-1.31947
CE 16:0;0	CE	OND	1.97056	Original	2.15516	1.51184
CE 16:0;0	CE	OND	1.97056	Original	2.04099	0.565697
CE 16:0;0	CE	OND	1.97056	Original	1.94582	-0.22305
CE 16:0;0	CE	OND	1.97056	Original	1.95706	-0.129901
CE 16:0;0	CE	OND	1.97056	Original	1.9655	-0.0599117
CE 16:0;0	CE	OND	1.97056	Original	2.18137	1.72909
CE 16:0;0	CE	OND	1.97056	Original	1.57073	-3.33145
CE 16:0;0	CE	OND	1.97056	Original	1.8986	-0.614361
CE 16:0;0	CE	CIDP	2.21067	Original	1.96851	-0.0350173
CE 16:0;0	CE	CIDP	2.21067	Original	2.09958	1.05123
CE 16:0;0	CE	CIDP	2.21067	Original	2.03089	0.481944
CE 16:0;0	CE	CIDP	2.21067	Original	1.74142	-1.91692
CE 16:0;0	CE	CIDP	2.21067	Original	2.05806	0.707133
CE 16:0;0	CE	CIDP	2.21067	Original	1.90482	-0.562812
CE 16:0;0	CE	CIDP	2.21067	Original	1.73693	-1.95411
CE 16:0;0	CE	CIDP	2.21067	Original	1.94832	-0.20228
CE 16:0;0	CE	CIDP	2.21067	Original	1.96319	-0.0790282
CE 16:0;0	CE	CIDP	2.21067	Original	1.96581	-0.0573285
CE 16:0;0	CE	CIDP	2.21067	Original	2.06047	0.727085
CE 16:0;0	CE	CIDP	2.21067	Original	2.1354	1.34808
CE 16:0;0	CE	CIDP	2.21067	Original	2.04726	0.617678
CE 16:0;0	CE	CIDP	2.21067	Original	1.96423	-0.0704869
CE 16:0;0	CE	CIDP	2.21067	Original	2.03866	0.546368
CE 16:0;0	CE	CIDP	2.21067	Original	1.82108	-1.25673
CE 16:0;0	CE	CIDP	2.21067	Original	1.98665	0.115345
CE 16:0;0	CE	CIDP	2.21067	Original	2.03519	0.5176
CE 16:0;0	CE	CIDP	2.21067	Original	1.95004	-0.188011
CE 16:0;0	CE	CIDP	2.21067	Original	2.10148	1.06697
CE 16:0;0	CE	CIDP	2.21067	Original	1.95743	-0.126803
CE 16:0;0	CE	CIDP	2.21067	Original	2.03557	0.520775
CE 16:0;0	CE	CIDP	2.21067	Original	1.93723	-0.294239
CE 16:0;0	CE	CIDP	2.21067	Original	1.7439	-1.89638
CE 16:0;0	CE	CIDP	2.21067	Original	1.68287	-2.40213
CE 16:0;0	CE	CIDP	2.21067	Original	2.01442	0.345471
CE 16:0;0	CE	CIDP	2.21067	Original	2.02846	0.461811
CE 16:0;0	CE	CIDP	2.21067	Original	1.93542	-0.309194
CE 16:0;0	CE	CIDP	2.21067	Original	2.12323	1.24726
CE 16:0;0	CE	CIDP	2.21067	Original	1.94024	-0.269246
CE 16:1;0	CE	OND	0.510048	Original	1.02553	-0.556974
CE 16:1;0	CE	OND	0.510048	Original	0.839298	-1.12534
CE 16:1;0	CE	OND	0.510048	Original	1.87167	2.02546
CE 16:1;0	CE	OND	0.510048	Original	1.00589	-0.616915
CE 16:1;0	CE	OND	0.510048	Original	1.20859	0.00174504
CE 16:1;0	CE	OND	0.510048	Original	1.37394	0.506388
CE 16:1;0	CE	OND	0.510048	Original	1.49168	0.865739
CE 16:1;0	CE	OND	0.510048	Original	1.62753	1.28034
CE 16:1;0	CE	OND	0.510048	Original	1.25819	0.15313
CE 16:1;0	CE	OND	0.510048	Original	1.18657	-0.0654722
CE 16:1;0	CE	OND	0.510048	Original	2.22805	3.11315
CE 16:1;0	CE	OND	0.510048	Original	1.30228	0.287697
CE 16:1;0	CE	OND	0.510048	Original	0.968943	-0.729665
CE 16:1;0	CE	OND	0.510048	Original	0.999112	-0.637589
CE 16:1;0	CE	OND	0.510048	Original	0.866338	-1.04282
CE 16:1;0	CE	OND	0.510048	Original	1.08533	-0.374437
CE 16:1;0	CE	OND	0.510048	Original	1.32967	0.371271
CE 16:1;0	CE	OND	0.510048	Original	1.59608	1.18435
CE 16:1;0	CE	OND	0.510048	Original	1.00905	-0.607257
CE 16:1;0	CE	OND	0.510048	Original	1.23172	0.0723404
CE 16:1;0	CE	OND	0.510048	Original	1.09907	-0.332505
CE 16:1;0	CE	OND	0.510048	Original	1.17728	-0.0938144
CE 16:1;0	CE	OND	0.510048	Original	1.92279	2.1815
CE 16:1;0	CE	OND	0.510048	Original	1.10729	-0.307422
CE 16:1;0	CE	OND	0.510048	Original	0.99426	-0.652397
CE 16:1;0	CE	OND	0.510048	Original	1.09624	-0.341151
CE 16:1;0	CE	OND	0.510048	Original	1.32312	0.351294
CE 16:1;0	CE	OND	0.510048	Original	1.30268	0.288919
CE 16:1;0	CE	OND	0.510048	Original	0.594595	-1.87218
CE 16:1;0	CE	OND	0.510048	Original	1.22914	0.0644722
CE 16:1;0	CE	CIDP	0.542149	Original	0.784183	-1.29355
CE 16:1;0	CE	CIDP	0.542149	Original	1.39375	0.566864
CE 16:1;0	CE	CIDP	0.542149	Original	1.13744	-0.215412
CE 16:1;0	CE	CIDP	0.542149	Original	0.624942	-1.77956
CE 16:1;0	CE	CIDP	0.542149	Original	1.09391	-0.348276
CE 16:1;0	CE	CIDP	0.542149	Original	0.923587	-0.868092
CE 16:1;0	CE	CIDP	0.542149	Original	1.14088	-0.204924
CE 16:1;0	CE	CIDP	0.542149	Original	1.0355	-0.526547
CE 16:1;0	CE	CIDP	0.542149	Original	1.41529	0.632587
CE 16:1;0	CE	CIDP	0.542149	Original	1.17026	-0.11524
CE 16:1;0	CE	CIDP	0.542149	Original	1.35631	0.45259
CE 16:1;0	CE	CIDP	0.542149	Original	0.973072	-0.717064
CE 16:1;0	CE	CIDP	0.542149	Original	1.02289	-0.565031
CE 16:1;0	CE	CIDP	0.542149	Original	1.13118	-0.234519
CE 16:1;0	CE	CIDP	0.542149	Original	0.906412	-0.920511
CE 16:1;0	CE	CIDP	0.542149	Original	0.860001	-1.06216
CE 16:1;0	CE	CIDP	0.542149	Original	1.49679	0.88133
CE 16:1;0	CE	CIDP	0.542149	Original	1.14574	-0.19009
CE 16:1;0	CE	CIDP	0.542149	Original	1.08086	-0.388106
CE 16:1;0	CE	CIDP	0.542149	Original	1.85829	1.98463
CE 16:1;0	CE	CIDP	0.542149	Original	0.910574	-0.907809
CE 16:1;0	CE	CIDP	0.542149	Original	0.788159	-1.28142
CE 16:1;0	CE	CIDP	0.542149	Original	1.09296	-0.351172
CE 16:1;0	CE	CIDP	0.542149	Original	1.34331	0.412895
CE 16:1;0	CE	CIDP	0.542149	Original	0.915811	-0.891824
CE 16:1;0	CE	CIDP	0.542149	Original	1.31436	0.324565
CE 16:1;0	CE	CIDP	0.542149	Original	2.05275	2.57812
CE 16:1;0	CE	CIDP	0.542149	Original	1.5159	0.939641
CE 16:1;0	CE	CIDP	0.542149	Original	1.09487	-0.345328
CE 16:1;0	CE	CIDP	0.542149	Original	1.54929	1.04156
CE 17:0;0	CE	OND	0.0363243	Original	0.0807661	-0.40256
CE 17:0;0	CE	OND	0.0363243	Original	0.0874236	-0.14581
CE 17:0;0	CE	OND	0.0363243	Original	0.0707605	-0.788432
CE 17:0;0	CE	OND	0.0363243	Original	0.084103	-0.273871
CE 17:0;0	CE	OND	0.0363243	Original	0.101344	0.391055
CE 17:0;0	CE	OND	0.0363243	Original	0.117409	1.0106
CE 17:0;0	CE	OND	0.0363243	Original	0.105199	0.539701
CE 17:0;0	CE	OND	0.0363243	Original	0.0817047	-0.366362
CE 17:0;0	CE	OND	0.0363243	Original	0.0514756	-1.53217
CE 17:0;0	CE	OND	0.0363243	Original	0.0976066	0.246903
CE 17:0;0	CE	OND	0.0363243	Original	0.0789519	-0.472526
CE 17:0;0	CE	OND	0.0363243	Original	0.0742965	-0.652065
CE 17:0;0	CE	OND	0.0363243	Original	0.0898816	-0.051017
CE 17:0;0	CE	OND	0.0363243	Original	0.122042	1.18928
CE 17:0;0	CE	OND	0.0363243	Original	0.157716	2.56507
CE 17:0;0	CE	OND	0.0363243	Original	0.0788549	-0.476266
CE 17:0;0	CE	OND	0.0363243	Original	0.0688882	-0.860638
CE 17:0;0	CE	OND	0.0363243	Original	0.0720622	-0.738231
CE 17:0;0	CE	OND	0.0363243	Original	0.0796032	-0.447409
CE 17:0;0	CE	OND	0.0363243	Original	0.102254	0.42614
CE 17:0;0	CE	OND	0.0363243	Original	0.0963104	0.196913
CE 17:0;0	CE	OND	0.0363243	Original	0.074477	-0.645105
CE 17:0;0	CE	OND	0.0363243	Original	0.0742005	-0.655768
CE 17:0;0	CE	OND	0.0363243	Original	0.056327	-1.34507
CE 17:0;0	CE	OND	0.0363243	Original	0.0951938	0.153852
CE 17:0;0	CE	OND	0.0363243	Original	0.15262	2.36854
CE 17:0;0	CE	OND	0.0363243	Original	0.103841	0.487328
CE 17:0;0	CE	OND	0.0363243	Original	0.129851	1.49043
CE 17:0;0	CE	OND	0.0363243	Original	0.10717	0.615739
CE 17:0;0	CE	OND	0.0363243	Original	0.0805871	-0.409465
CE 17:0;0	CE	CIDP	0.0350343	Original	0.101842	0.410231
CE 17:0;0	CE	CIDP	0.0350343	Original	0.116547	0.977369
CE 17:0;0	CE	CIDP	0.0350343	Original	0.103525	0.475141
CE 17:0;0	CE	CIDP	0.0350343	Original	0.111021	0.764224
CE 17:0;0	CE	CIDP	0.0350343	Original	0.0923197	0.0430105
CE 17:0;0	CE	CIDP	0.0350343	Original	0.116346	0.969599
CE 17:0;0	CE	CIDP	0.0350343	Original	0.0496786	-1.60147
CE 17:0;0	CE	CIDP	0.0350343	Original	0.0941344	0.112995
CE 17:0;0	CE	CIDP	0.0350343	Original	0.0507887	-1.55866
CE 17:0;0	CE	CIDP	0.0350343	Original	0.0946331	0.132228
CE 17:0;0	CE	CIDP	0.0350343	Original	0.129304	1.46934
CE 17:0;0	CE	CIDP	0.0350343	Original	0.118654	1.05862
CE 17:0;0	CE	CIDP	0.0350343	Original	0.107676	0.635245
CE 17:0;0	CE	CIDP	0.0350343	Original	0.0733525	-0.688471
CE 17:0;0	CE	CIDP	0.0350343	Original	0.0987216	0.289903
CE 17:0;0	CE	CIDP	0.0350343	Original	0.073695	-0.67526
CE 17:0;0	CE	CIDP	0.0350343	Original	0.108793	0.678321
CE 17:0;0	CE	CIDP	0.0350343	Original	0.0913745	0.00655832
CE 17:0;0	CE	CIDP	0.0350343	Original	0.107813	0.640512
CE 17:0;0	CE	CIDP	0.0350343	Original	0.0724883	-0.721797
CE 17:0;0	CE	CIDP	0.0350343	Original	0.0787608	-0.479896
CE 17:0;0	CE	CIDP	0.0350343	Original	0.0837543	-0.287318
CE 17:0;0	CE	CIDP	0.0350343	Original	0.0626917	-1.09961
CE 17:0;0	CE	CIDP	0.0350343	Original	0.0796555	-0.445389
[truncated: 26,286 more rows]

## Sheet: eAppendix 4
Pearson Correlation to Age
[truncated: 33 more rows]

[truncated: 11 more sheets: eAppendix 5, eAppendix 6, eAppendix 7, eAppendix 8, eAppendix 9, eAppendix 10, eAppendix 11, eAppendix 12, eAppendix 13, eAppendix 14, Tabelle1]
